# Supplementary material for: Interpretable Machine Learning Model for Predicting and Assessing the Risk of Diabetic Nephropathy: Prediction Model Study
Source: JMIR Med Inform. 2025 Oct 22;13:e64979. doi: 10.2196/64979 (PMC12543291; doi:10.2196/64979)
Supplement: Multimedia Appendix 10 [file medinform-v13-e64979-s010.xlsx]

## Sheet: Sheet1
Case_ID	label	AGE	SEX	NATION	MARITAL_STATUS	HEIGHT	WEIGHT	BP_HIGH	BP_LOW	BMI	HYPERTENTION	HYPERLIPIDEMIA	A_S	CEREBRAL_APOPLEXTY	CAROTID_ARTERY_STENOSIS	FLD	CIRRHOSIS	CLD	PANCREATIC_DISEASE	BILIARY_TRACT_DISEASE	NEPHROPATHY	RENAL_FALIURE	NERVOUS_SYSTEM_DISEASE	CHD	MI	CHF	ARRHYTHMIAS	RESPIRATORY_SYSTEM_DISEASE	LEADDP	HEMATONOSIS	RHEUMATIC_IMMUNITY	PREGNANT	ENDOCRINE_DISEASE	MEN	PCOS	DIGESTIVE_CARCINOMA	UROLOGIC_NEOPLASMS	GYNECOLGICAL_TUMOR	BREAST_TUMOR	LUNG_TUMOR	INTRACRANIAL_TUMOR	OTHER_TUMOR	GLU	GLU_2H	HBA1C	GSP	TG	TC	HDL_C
1	1	49	0	0	1		60	90	66		1	0	1	0	0	0	0	0	0	0	1	0	0	1	1	0	0	0	0	0	0	0	0	0	0	0	0	0	0	0	0	0	11.72		8.3	204	1.85	2.54	0.73
2	1	35	1	1	1	177.5	88.8	142	90	28.1849	0	0	0	0	0	0	0	0	1	1	1	0	0	0	0	0	0	1	0	0	0	0	0	0	0	0	0	0	0	0	0	0	42.19	13.34	11.5	250.3	5.36	8.46	0.64
3	1	39	1	0	1	173	91	193	132	30.4053	1	0	1	0	0	0	0	0	0	1	1	0	0	0	0	0	0	1	0	1	0	0	1	0	0	0	0	0	0	0	0	0	8.14		6.5	41.4	2.24	7.46	0.77
4	1	53	0		1	157	62	160	90	25.1532	1	0	0	0	0	1	0	0	0	0	0	0	0	0	0	0	1	0	1	0	0	0	1	0	0	0	0	0	0	0	0	0	15.94	25.92	10.7	378.8	1.02	5.64	1.35
5	1	59	1	0	1	179	73.6	131	85	22.9706	0	0	0	0	0	0	0	0	0	0	0	0	0	0	0	0	0	0	0	1	0	0	1	1	0	0	0	0	0	0	0	0	9.43	15.23	11.3	200	2.85	6.75	0.97
6	1	56	1	0	1	173	90.6	150	80	30.2716	1	1	1	0	0	0	0	0	0	0	1	0	0	0	0	0	0	0	1	1	0	0	1	0	0	0	0	0	0	0	0	0	9.62		7.9		3.66	7.01	0.93
7	1	41	1	0	1	174	83	135	80	27.4145	1	0	1	0	0	0	0	0	0	0	1	0	0	1	1	1	0	0	0	0	0	0	0	0	0	0	0	0	0	0	0	0	5.34		11.3		2.01	4.9	0.71
8	1	47	1	0	1		65.5	126	82		1	1	1	0	0	1	0	0	0	0	0	0	0	0	0	0	0	0	1	0	0	0	0	0	0	0	0	0	0	0	0	0	16.84	17.46	10.8	310.3	2.81	3.67	0.95
9	1	64	0	0	1		47.7	120	80		0	1	1	0	0	0	0	0	0	0	0	0	0	0	0	0	0	0	1	0	0	0	1	0	0	0	0	0	0	0	0	0	12.75	19.9	8.2	251.8	2.22	6.15	1.41
10	1	59	1	0	1	162	66	128	80	25.1486	1	0	0	1	0	0	0	0	0	0	1	0	0	0	0	0	0	0	0	1	0	0	0	0	0	0	0	0	0	0	0	0	5.3		6.8	77.4	1.3	6.78	1.05
11	1	51	1	0	1	170	70.7	180	90	24.4637	1	0	0	0	0	0	0	0	0	0	1	1	0	0	0	0	0	0	0	0	0	0	0	0	0	0	0	0	0	0	0	0	6.73		4.7		0.78	4.16	1.62
12	1	55	1	0	1	172	86	160	90	29.0698	1	0	1	0	0	1	0	0	0	1	1	0	0	0	0	0	0	0	1	0	0	0	0	0	0	0	0	0	0	0	0	0	6.02		5.9	195.8	3.9	4.32	0.67
13	1	61	1	0	1	170	84	153	92	29.0657	1	1	1	0	0	0	0	0	0	0	1	0	0	1	0	0	0	0	1	0	0	0	1	1	0	0	0	0	0	0	0	0	4.61	12.22	5.6		0.72	5.26	1.31
14	1	34	1	0	1	183	85	140	80	25.3815	1	0	0	0	0	0	0	0	0	0	0	0	0	0	0	0	0	0	0	0	0	0	0	0	0	0	0	0	0	0	0	0	5.4		5	193	1.63	4.48	0.7
15	1	62	1	0	1	164	91	146	91	33.834	1	0	1	0	0	0	0	0	0	0	1	0	1	1	0	0	0	0	0	0	0	0	1	0	0	0	0	0	0	0	0	0	7.79		8.6		1.79	7.38	1.13
16	1	62	1	0	1	164	79	140	80	29.3724	0	0	0	0	0	1	0	0	0	0	0	0	0	0	0	0	0	0	0	0	0	0	0	0	0	0	0	0	0	0	0	0	5.55	13.06	8.8		1.94	4.83	1.1
17	1	50	1	0	1	171	70	150	90	23.939	1	0	0	0	0	0	1	0	0	0	1	0	0	0	0	0	0	0	0	1	0	0	0	0	0	0	0	0	0	0	0	0	5.55		5.8	60	1.52	4.35	0.7
18	1	79	0	0	1	152	60.9	195	77	26.3591	1	0	1	0	0	0	0	0	0	0	1	0	0	1	0	0	0	0	1	1	0	0	0	0	0	0	0	0	0	0	0	0	12.62	13.87	7.7		2.09	4.34	0.95
19	1	67	1	0	1	170	66	140	80	22.8374	1	1	1	0	0	0	0	1	0	0	1	0	0	1	1	1	1	1	0	1	0	0	1	0	0	0	0	0	0	0	0	0	8.68		9.2	156	1.17	4.26	0.91
20	1	34	1	0	1	169	86	160	90	30.111	1	0	0	0	1	0	0	0	0	0	1	0	0	0	0	0	0	0	1	0	0	0	0	0	0	0	0	0	0	0	0	0	5.95		13.1		2.36	6.78	1
21	1	44	1	0	0	183	90	123	76	26.8745	1	0	0	0	0	0	0	0	0	0	1	0	0	0	1	0	0	0	0	0	0	0	0	0	0	0	0	0	0	0	0	0	16.99		8.7	277.5	1.93	3.9	0.78
22	1	53	1	0	1	175	70	120	85	22.8571	0	0	0	0	1	0	0	0	0	1	1	0	0	0	0	0	1	0	0	0	0	0	1	0	0	0	0	0	0	0	0	0	15.81	14.27	10.7	366.6	2.2	6.15	1.28
23	1	51	0	0	1	165	66	136	78	24.2424	0	1	1	0	0	0	0	0	0	0	0	0	0	0	0	0	0	0	0	0	0	0	1	0	0	0	0	0	0	0	0	0	8.91	20.44	8.7	313	1.12	5.39	1.46
24	1	41	1	0	1	168	68	138	90	24.093	0	0	0	0	0	0	0	0	0	0	0	0	0	0	0	0	0	0	0	0	0	0	0	0	0	0	0	0	0	0	0	0	3.56	9.61	8.6		0.42	2.36	0.98
25	1	43	1	0	1	172	70	180	100	23.6614	1	0	1	0	0	0	1	1	0	0	1	0	0	0	0	0	0	0	0	0	0	0	1	0	0	0	0	0	0	0	0	0	7.24	15.17	6.8		1.51	6.16	1.57
26	1	63	1	0	1	155	50	140	90	20.8117	1	0	1	0	0	0	0	0	0	0	0	0	0	1	0	0	0	0	0	0	0	0	1	0	0	0	0	0	0	0	0	0	7.76	17.87	9.5		1.16	3.4	1.28
27	1	47	1	0	1		86.2	177	104		1	0	1	0	0	0	0	1	0	0	1	1	0	0	0	0	0	0	0	1	0	0	0	0	0	0	0	0	0	0	0	0	6.86		5.7		1.42	7.18	1.22
28	1	53	1	0	1	172	73	165	90	24.6755	1	0	0	0	0	0	0	0	0	0	1	0	0	0	0	0	0	0	0	1	0	0	0	0	0	0	0	0	0	0	0	0	8.2		7.2		5.37	11.54	0.95
29	1	64	1	0	1	167	78	145	92	27.968	1	0	1	0	0	1	0	0	0	1	1	0	0	1	0	0	0	0	1	0	0	0	1	0	0	0	0	0	0	0	0	0	9.1	22.48	7.8	229	1.06	3.97	0.89
30	1	62	0	0	1	165	80	130	80	29.3848	1	1	1	0	0	1	0	1	0	1	1	0	0	1	0	0	1	0	0	0	0	0	1	0	0	0	0	1	0	0	0	1	4.79	10.5	6.1	195.8	1.03	5.47	1.24
31	1	61	1	0	1	167	77	164	88	27.6095	1	0	0	0	0	0	0	0	0	0	0	0	0	0	0	0	0	0	0	0	0	0	0	0	0	0	0	0	0	0	0	0	4.29		11.6	217.2	1.67	4.39	0.89
32	1	43	1	0	1	173	81	120	80	27.0641	1	0	0	0	0	1	0	0	0	0	0	0	0	0	0	0	0	0	0	0	0	0	0	0	0	0	0	0	0	0	0	0	5.09		10.4	335.4	1.29	3.77	0.91
33	1	38	0	0	1	164	75	140	84	27.8852	1	1	0	0	0	0	0	0	0	0	1	0	0	0	0	0	0	0	0	0	0	0	0	0	0	0	0	0	0	0	0	0	7.68		6.3	130.3	14.82	8.86	0.79
34	1	30	1	0	1	166	80	126	70	29.0318	0	0	0	0	0	1	0	0	0	0	0	0	0	0	0	0	0	0	0	0	0	0	1	0	0	0	0	0	0	0	0	0	8.65		9.4	265.9	3.04	4.36	0.68
35	1	57	0	0	1	162	78	140	80	29.7211	0	0	0	0	0	1	0	1	0	0	0	0	0	0	0	0	0	0	0	0	0	0	0	0	0	0	0	0	0	0	0	1	9.02		8.6		1.95	4.62	1.02
36	1	40	1	0	1	175	95	148	82	31.0204	1	0	1	0	0	0	0	0	0	0	1	1	0	0	0	0	0	0	0	1	0	0	0	0	0	0	0	0	0	0	0	0	7.55	15.04	8.4	224.5	5.61	4.24	0.54
37	1	46	0	0	1	163	58	139	93	21.83	1	0	1	1	0	0	0	0	0	1	1	1	0	1	0	0	0	0	0	0	0	0	0	0	0	0	0	0	0	0	0	0	4.8		5.7	13.1	3.46	6.57	0.72
38	1	47	1	0	1	172	83.8	110	70	28.3261	0	0	1	0	0	0	0	0	0	0	0	0	0	0	0	0	0	0	1	0	0	0	1	0	0	1	0	0	0	0	0	0	9.5	15.72	6.3		0.67	2.92	0.9
39	1	31	0	0	0	165	79.4	110	70	29.1644	0	0	1	0	0	1	0	1	1	1	1	0	0	0	0	0	0	0	0	0	0	0	1	0	0	0	0	0	0	0	0	0	9.26		6.1	168.1	1.38	3.78	0.7
40	1	51	0	0	1	152	70.4	130	85	30.4709	0	0	0	0	0	0	0	0	0	0	1	0	0	0	0	0	0	0	0	0	0	0	1	0	0	0	0	0	0	0	0	0	4.56		6.2		1.5	4.15	1.22
41	1	63	0	0	1			140	85		1	0	1	0	0	0	0	0	0	0	0	0	0	1	0	0	0	0	0	0	0	0	1	0	0	0	0	0	0	0	0	0	11.04		12.6	451.5	1.02	4.48	1.2
42	1	51	1	0	1	160	65	131	84	25.3906	1	0	0	0	0	0	0	1	0	0	1	1	0	0	0	1	0	0	0	1	0	0	0	0	0	0	0	0	0	0	0	0	3.84		6.1	150.3	0.78	4.86	1.35
43	1	50	1	0	1	170	76.3	180	100	26.4014	1	0	0	0	0	0	0	1	0	0	1	0	0	0	0	0	0	0	0	1	1	0	1	0	0	0	0	0	0	0	0	0	3.79		6.8	160.7	1.4	5.71	0.85
44	1	60	0	0	1	153	57	110	70	24.3496	0	1	1	0	0	0	0	0	0	0	0	0	0	1	1	0	0	0	0	0	0	0	0	0	0	0	0	0	0	0	0	0	10.21		7	230.8	1.52	3.15	1.23
45	1	84	1	0	1	169	69	125	60	24.1588	1	0	1	1	0	1	0	1	1	0	1	1	0	1	0	0	0	1	0	1	0	0	1	0	0	0	0	0	0	0	0	0	5.28		6.6	253.2	0.67	3.13	0.87
46	1	51	1	0	1	168	92	140	95	32.5964	1	0	0	0	0	1	0	0	0	0	1	0	0	0	0	0	0	0	0	0	0	0	0	0	0	0	0	0	0	0	0	0	9.24		9.3		1.4	6.72	1.18
47	1	67	1	0	1	178	76.4	210	110	24.1131	1	0	0	0	0	0	0	0	0	0	1	1	0	0	0	0	0	0	0	1	0	0	0	0	0	0	0	0	0	0	0	0	7.55		7	213.8	1.74	4.11	0.86
48	1	68	1	0	1	175	78	138	78	25.4694	0	0	1	0	0	0	0	0	0	0	1	0	0	0	0	0	0	0	1	0	0	0	1	0	0	0	0	0	0	0	0	1	5.38	18.75	11.3	290	2.02	3.09	0.69
49	1	69	1	0	1	175	75	152	76	24.4898	1	0	1	0	0	0	0	1	0	0	1	0	0	1	0	0	0	0	0	1	0	0	0	0	0	0	0	0	0	0	0	0	7.91		4.7	277.8	8.19	7.26	0.85
50	1	46	1	1	1	176	92	170	80	29.7004	1	0	1	0	0	0	0	0	0	0	1	0	0	0	0	0	0	0	1	1	0	0	1	0	0	0	0	0	0	0	0	1	5.83	10.44	6.2		1.12	5.59	2.05
51	1	42	0	0	1	165	78	98	52	28.6501	0	0	0	0	0	0	0	0	0	0	0	0	0	0	0	0	0	0	0	1	0	0	1	0	0	0	0	0	0	0	0	1	3.72	12.78	15.3	270.1	3.66	6.54	1.2
52	1	50	0	0	1	151	48	140	60	21.0517	1	0	0	0	0	1	0	0	0	0	1	0	0	0	0	0	0	1	0	1	0	0	1	0	0	0	0	0	0	0	0	0	5.08		6.3	145	1.2	5.29	1.72
53	1	62	1	0	1		66.2	144	76		1	1	1	0	0	0	0	1	0	0	1	0	0	1	0	0	0	0	0	1	0	0	1	0	0	0	0	0	0	0	0	0	11.26		6.1		2.76	5.85
54	1	49	0	0	1	158	82	120	70	32.8473	1	0	0	0	0	1	0	0	0	0	0	0	1	0	0	0	0	0	0	0	0	0	0	0	0	1	0	0	0	0	0	0	8.42	16.34	7.7	197.3	1.29	3.65	1.15
55	1	69	1	0	1	176	89	144	83	28.7319	1	1	0	0	0	0	0	0	0	0	1	0	0	0	0	0	0	0	0	0	0	0	0	0	0	0	0	0	0	0	0	0	10.76	20.15	10.5	182.8	1.31	5.91	1.08
56	1	48	1	0	1	166	73	130	80	26.4915	0	0	1	0	0	0	0	0	0	1	0	0	0	0	0	0	0	0	0	0	0	0	0	0	0	0	0	0	0	0	0	0	8.31		10.7	357.8	1.41	3.91	0.92
57	1	70	0	0	1	150	60	170	80	26.6667	1	0	0	0	0	1	0	1	0	0	1	0	0	1	0	0	1	0	0	0	0	0	1	0	0	0	0	0	0	0	1	1	6.79	10.54	7.7	266.2	2.84	4.42	1.27
58	1	60	1	0	1	169	77	120	70	26.9598	0	0	1	0	0	0	0	0	0	0	1	0	0	0	0	0	0	0	1	0	0	0	0	0	0	1	0	0	0	0	0	0	5.58	19.28	8.7		0.77	3.87	1.32
59	1	73	1	0	1	172	75	144	76	25.3515	1	0	1	0	0	0	0	0	0	0	0	0	0	1	0	0	0	0	0	0	0	0	0	0	0	0	0	0	0	0	0	0	9.69		7.4	277.3	0.77	2.92	1.41
60	1	66	1	0	1	173	89	141	58	29.737	1	0	0	0	0	0	0	0	0	0	1	1	0	0	0	0	0	1	0	0	0	0	1	0	0	0	0	0	0	0	0	0	5.31		6.8	157.9	0.59	4.74	0.95
61	1	55	1	0	1	170	67	170	90	23.1834	1	1	0	0	0	0	0	0	0	0	1	1	1	0	0	1	0	1	0	1	0	0	1	0	0	0	0	0	0	0	0	0	12.53		6.5	108.3	2.19	4.1	0.87
62	1	57	0	0	1	161	80.5	120	70	31.0559	1	0	1	0	0	1	0	0	1	0	1	0	0	0	0	0	0	0	0	0	0	0	1	0	0	0	0	0	0	0	0	0	26.76	23.45	8.7	530.3	0.98	4.12	1.02
63	1	57	0	0	1	162	62	146	70	23.6244	1	0	0	0	0	0	0	0	0	0	0	0	0	0	0	0	0	0	0	0	0	0	0	0	0	0	0	0	1	0	0	0	9.7		10	300.1	1.11	3.63	0.91
64	1	48	1	0	1	165	69.5	150	98	25.528	1	0	1	1	0	1	0	0	0	0	1	0	0	0	0	0	0	0	0	0	0	0	0	0	0	0	0	0	0	0	0	0	14.73		7.4	342.8	3.2	5.81	0.95
65	1	73	0		1	160	51.5	137	79	20.1172	1	0	1	0	0	0	0	0	0	0	1	0	0	1	0	0	0	0	1	1	0	0	0	0	0	0	0	0	0	0	0	0	10.84		8.5	158.2	4.06	6.2	0.84
66	1	45	0	0	1	153	49	122	80	20.9321	0	0	0	0	0	0	0	0	0	1	1	0	0	0	0	0	0	0	0	0	0	0	1	0	0	0	0	0	0	0	0	0	10.61		12.8	327.6	0.59	4.97	1.91
67	1	62	1	0	1	175	83	140	80	27.102	0	0	0	0	0	0	0	0	0	0	0	0	0	0	0	0	0	0	0	0	0	0	0	0	0	0	0	0	0	0	0	0	4.82		7	251.3	2.48	3.54	1.18
68	1	66	0	0	1			151	65		1	0	1	1	0	0	0	0	0	0	1	0	0	0	0	0	0	0	0	0	0	0	0	0	0	0	0	0	0	0	0	0	21.95		8.4	155	1.28	4.91	1.54
69	1	55	1	0	1	173	84	136	82	28.0664	0	0	1	0	0	1	0	0	0	0	1	0	0	0	0	0	0	0	1	0	0	0	1	0	0	0	0	0	0	0	0	0	15.03		12.4		1.42	3.01	0.61
70	1	74	0	0	1	152	72	186	72	31.1634	1	0	1	0	0	0	0	0	0	1	1	0	0	1	0	1	0	0	0	0	0	0	1	0	0	0	0	0	0	0	0	0	7.95	19.58	8		2.32	7.48	1.44
71	1	65	1	0	1	173	80	151	75	26.7299	0	0	0	0	0	1	0	0	0	0	1	0	0	0	0	0	0	0	0	0	0	0	1	0	0	0	0	0	0	0	0	0	5.31	11.64	7.2		1.94	4.1	0.84
72	1	66	1	0	1		83.3	138	78		1	0	0	0	0	0	0	0	0	0	1	0	0	0	0	0	0	1	0	1	0	0	0	0	0	0	0	0	0	0	0	0	7.88		6.7	150.8	0.79	2.86	0.91
73	1	58	1	0	1	175	72	162	87	23.5102	1	0	1	0	0	0	0	0	0	0	1	1	0	0	0	0	0	0	0	1	0	0	0	0	0	0	0	0	0	0	0	0	5.69		6.3	227.3	0.65	4.03	1.77
74	1	71	0	0	1	157	66	150	68	26.7759	1	0	1	0	0	0	0	0	0	0	0	0	0	0	0	0	0	0	1	0	0	0	1	1	0	0	0	0	0	0	0	0	13.5	20.56	10.4		1.22	4.17	1.29
75	1	61	1	0	1	172	70.8	140	90	23.9319	1	1	1	0	0	1	0	0	0	1	1	1	0	0	0	0	0	1	1	1	0	0	1	0	0	0	0	0	0	0	0	0	8.58		6.6	119.3	2.26	4.84	0.93
76	1	59	1	0	1	166	79	121	79	28.6689	0	0	1	0	0	0	0	0	0	0	1	0	0	1	1	0	0	0	0	0	0	0	0	0	0	0	1	0	0	0	0	1	12.1		9.5	301	4.58	5.67	1.07
77	1	59	1	0	1		63	140	88		1	0	0	0	0	0	0	0	0	0	0	0	0	0	0	0	0	0	0	0	0	0	1	0	0	0	0	0	0	0	0	0	3.49		6		1.87	4.64	0.88
78	1	52	1	0	1	176	82	130	70	26.4721	1	1	1	0	0	1	0	1	0	1	0	0	0	0	0	0	1	0	0	1	0	0	0	0	0	0	0	0	0	0	0	0	14.08	21	9.1	287.5	3.13	6.1	1.41
79	1	52	0	0	1	166	59	160	90	21.4109	0	0	0	0	0	0	0	1	0	0	1	0	0	0	0	0	0	0	0	0	0	0	1	0	0	0	0	1	0	0	0	1	12.7		12.2		0.87	4.71	2.12
80	1	46	1	0	1	165	72.8	130	90	26.7401	0	0	1	0	0	1	0	1	0	1	1	0	0	0	0	0	0	0	0	0	0	0	0	0	0	0	0	0	0	0	0	0	6.56		7.3		2.06	4.4	0.83
81	1	66	0	0	1	156	53	148	73	21.7784	0	0	0	0	0	0	0	0	0	0	0	0	0	0	0	0	0	0	0	0	0	0	0	0	0	0	0	0	0	0	0	0	7.98		10.6	312.4	1.27	4.7	1.38
82	1	75	1	0	1	169	67	186	84	23.4586	1	0	1	0	0	0	0	1	0	0	1	0	0	0	0	0	0	1	1	0	0	0	1	0	0	0	0	0	0	0	0	0	17.87	25.01	9.1	344	1.01	5.57	1.08
83	1	66	1	0	1	172	80.4	160	60	27.1769	1	0	0	0	0	1	0	0	0	1	1	1	0	0	0	0	0	0	0	0	0	0	0	0	0	0	0	0	0	0	0	0	8.25	6.08	8.1	160.6	1.88	4.49	0.62
84	1	68	1	0	1	171	75	132	80	25.6489	1	1	1	0	0	0	0	0	0	0	0	0	0	1	1	1	0	0	1	0	0	0	0	0	0	0	0	0	0	0	0	0	12.19		10.5	334.1	3.31	4.39	0.73
85	1	51	0	0	1	150	49	140	80	21.7778	1	0	1	0	0	1	0	1	0	0	1	1	0	0	0	0	0	1	1	1	0	0	1	1	0	0	0	0	0	0	0	0	5.04		5.5	169.2	0.87	3.94	1.4
86	1	54	0	0	1	151	61	150	80	26.7532	1	0	0	0	0	0	0	0	0	0	0	0	0	0	0	0	0	0	0	0	0	0	0	0	0	1	0	0	0	0	0	0	4.77		7.3		1.35	4.68	0.95
87	1	54	0	0	1	155	61	150	90	25.3902	1	0	0	0	0	0	0	0	0	0	0	0	0	0	0	0	0	0	0	0	0	0	1	0	0	0	0	1	0	0	0	0	11.13		11.9	395.5	1.22	5.24	1.09
88	1	49	1	0	1	176	76	120	80	24.5351	0	0	1	0	0	0	0	1	0	0	0	0	0	0	0	0	0	0	1	0	0	0	1	0	0	0	0	0	0	0	0	1	6.84	16.59	8.6	231.3	3.15	3.89	0.84
89	1	62	0		1	159	59	139	81	23.3377	0	0	0	0	0	1	0	0	0	0	0	0	0	0	0	0	0	0	0	0	0	0	1	0	0	0	0	1	0	0	0	0	5.1	11.88	6.7	187	0.81	5.98	1.66
90	1	67	1	0	1	178	96	125	85	30.2992	1	1	1	0	0	1	0	0	0	0	0	0	1	1	0	0	1	1	0	0	1	0	1	0	0	0	0	0	0	0	0	0	12.88	14.73	5.9	239.9	2.42	4.39	0.96
91	1	55	1	0	1	162	68.5	168	72	26.1012	1	0	1	0	0	1	0	0	0	0	1	0	0	0	0	0	0	0	1	0	0	0	0	0	0	0	0	0	0	0	0	0	8.98	18.87	11.1	300.2	1.96	4.53	1.04
92	1	44	1	0	1	170	74.6	129	72	25.8131	1	0	1	0	0	1	0	1	0	1	1	1	1	0	0	0	0	1	1	1	0	0	0	0	0	0	0	0	0	0	0	0	6.38		5.8	183.8	2.71	4.83	0.69
93	1	60	1	0	1	176	80	180	110	25.8264	1	0	0	0	0	0	0	0	0	0	0	0	0	0	0	0	0	0	0	0	0	0	0	0	0	0	0	0	0	0	0	0	10.43		9.3	203.4	1.92	4.9	1.23
94	1	56	1	0	1	169	80	180	100	28.0102	1	0	0	0	0	0	0	0	0	0	1	1	0	0	0	0	0	1	0	0	0	0	0	0	0	0	0	0	0	0	0	0	5.94		5.4	87.5	2.88	6.49	1.29
95	1	65	1	0	1	175	79.5	140	80	25.9592	0	0	1	0	0	0	0	0	0	1	1	0	0	0	0	0	0	0	1	0	0	0	0	0	0	0	0	0	0	0	0	0	8.42	8.34	8.6	257.7	4.78	4.66	0.71
96	1	43	1	0	1	172	72	158	98	24.3375	1	0	0	0	0	0	0	0	0	0	1	0	0	0	0	0	0	0	0	1	0	0	1	0	0	0	0	0	0	0	0	0	2.17	27.34	7.2	113.5	0.97	5.44	1.08
97	1	70	1	0	1	165	78	160	80	28.6501	1	0	0	1	0	0	0	0	0	1	1	0	1	0	0	0	0	0	1	0	0	0	0	0	0	0	0	0	0	0	0	0	4.73	15.69	6.2	183.3	1.29	3.15	0.68
98	1	66	1	0	1	175	76	160	90	24.8163	1	0	0	0	0	0	0	0	0	1	1	0	0	0	0	0	0	0	0	0	0	0	0	0	0	0	0	0	0	0	0	0	7.89		7.5		1.06	5	1.44
99	1	39	1	0	1	166	89	150	80	32.2979	1	0	1	0	0	1	0	0	0	0	1	0	0	0	0	0	0	0	1	0	0	0	1	0	0	0	0	0	0	0	0	0	5.72		7.9	101.4	1.41	5.67	0.99
100	1	66	0	0	1	163	72	138	80	27.0993	1	0	1	0	0	0	0	0	0	1	0	0	0	0	0	0	0	1	0	0	0	0	1	0	0	1	0	0	0	0	0	0	11.92		8.6	243	0.89	6.24	1.63
101	1	70	1	0	1	168	85	155	74	30.1162	1	0	1	0	0	0	0	0	0	1	1	0	0	1	0	0	0	0	0	0	0	0	1	0	0	0	0	0	0	0	0	1	18.83		8.4	289.2	1.86	4.96	1.02
102	1	68	0	0	1	160	72	185	105	28.125	1	0	1	0	0	1	0	0	0	0	1	0	0	0	0	0	1	0	1	0	0	0	0	0	0	0	0	0	0	0	0	0	4.57		8.7		1.62	5.79	0.96
103	1	57	1	0	1	180	94	126	108	29.0123	0	0	0	0	0	1	0	0	0	0	1	0	0	0	0	0	0	0	0	0	0	0	1	0	0	0	0	0	0	0	0	0	5.18		8.5		7.85	6.35	0.95
104	1	54	0	0	1	158	66	103	72	26.4381	1	0	1	1	0	0	0	0	0	0	1	0	0	0	0	0	0	0	1	0	0	0	1	0	0	0	0	0	0	0	0	0	5.44	18.32	10.8		1.3	2.64	0.98
105	1	61	0	0	1	164	77	130	96	28.6288	1	0	1	0	0	0	0	0	0	0	1	0	0	1	0	1	0	0	0	0	0	0	0	0	0	0	0	0	0	0	0	0	10.7		6.7	118.7	1.28	3.85	0.92
106	1	51	0	0	1	157	59	138	86	23.9361	1	0	0	0	0	0	0	0	0	0	0	0	0	0	0	0	0	0	0	0	0	0	0	0	0	0	0	0	0	0	0	0	10.67		8.7	331.6	1.54	5.01	0.93
107	1	55	1	0	1	170	60	110	80	20.7612	0	0	0	0	0	0	0	1	0	0	1	0	0	0	0	0	0	0	0	0	0	0	1	0	0	0	0	0	0	0	0	1	5.53	9.84	6.2	161.5	1.07	4.32	1.14
108	1	55	0	0	1	161	72	153	74	27.7767	1	1	0	0	0	1	0	0	0	0	1	0	1	0	0	0	0	0	0	1	0	0	0	0	0	0	0	0	0	0	0	0	5.79		8.6	237.4	2.36	3.61	1.02
109	1	50	1	0	1	165	70	124	80	25.7117	0	0	0	0	0	0	0	0	0	0	0	0	0	0	0	0	0	0	0	0	1	0	0	0	0	0	0	0	0	0	0	0	29.96		12.3	512.1	1.99	5.91	0.68
110	1	53	1	0	1	153	67	140	90	28.6215	1	0	0	0	0	0	0	0	0	0	1	0	0	0	0	0	0	1	0	0	0	0	1	1	0	0	0	0	0	0	0	0	7.33		8		1.11	3.91	0.71
111	1	56	1	0	1	180	85	152	76	26.2346	1	0	1	1	0	1	0	0	0	0	1	0	0	1	0	0	0	0	0	0	0	0	1	0	0	0	0	0	0	0	0	0	9.69	14.32	8.6	301	1.25	4.11	0.85
112	1	67	1	0	1	166	75	117	80	27.2173	1	0	1	0	0	0	0	0	0	0	0	0	0	1	0	1	0	0	0	0	0	0	0	0	0	0	0	0	0	0	0	0	14.78		9		0.89	2.92	1.03
113	1	42	1	0	1		85.5	180	90		1	0	1	0	0	0	0	0	0	0	1	0	0	1	0	1	0	0	0	1	0	0	0	0	0	0	0	0	0	0	0	0	10.43		5.9		0.91	5.87	1.24
114	1	56	1	0	1	163	88.5	170	94	33.3095	0	0	1	0	0	1	0	0	0	0	1	0	1	1	0	0	0	0	0	0	0	0	1	0	0	0	0	0	0	0	0	0	11.32		7.8	249.1	3.25	3.46	0.89
115	1	73	0	0	1	150	63	188	77	28	1	0	1	0	0	1	0	0	0	0	0	0	0	0	0	0	0	0	1	0	0	0	1	0	0	0	0	0	0	0	0	0	5.34	15.08	9		0.84	4.49	1.55
116	1	45	1	0	1	175	85	140	90	27.7551	1	0	0	0	0	1	0	1	0	0	0	0	0	0	0	0	0	0	0	0	0	0	1	0	0	0	0	0	0	0	0	0	15.26		8.6		3.46	4.92	0.9
117	1	56	1	0	1		80	156	80		0	0	0	0	0	0	0	0	0	0	0	0	0	0	0	0	0	0	0	0	0	0	0	0	0	0	0	0	0	0	0	0	4.36		9.6	281	0.86	4.51	1.03
118	1	53	0	0	1	169	80	190	90	28.0102	1	0	1	0	0	0	0	0	0	0	1	1	0	1	0	1	0	1	0	1	0	0	0	0	0	0	0	0	0	0	0	0	6.52		6.4	78.7	1.86	8.59	1.62
119	1	32	0	0	0	161	60	120	70	23.1473	1	0	0	0	0	0	0	0	0	0	1	0	0	0	0	0	0	0	0	0	0	0	0	0	0	0	0	0	0	0	0	0	10.25		7.4	234.7	1.53	6.59	1.15
120	1	53	0	0	1			140	70		0	0	0	0	0	0	0	0	0	0	0	0	0	0	0	0	0	0	0	0	0	0	1	0	0	0	0	0	0	0	0	0	6.2		7.2		0.83	6.52	1.88
121	1	70	0	0	1	156	45	190	80	18.4911	1	1	1	0	0	0	0	1	0	0	1	1	1	1	0	1	0	1	0	1	0	0	0	0	0	0	0	0	0	0	0	0	14.54		7.5	260.3	0.89	5.17	1.12
122	1	45	0	0	1	153	53	140	80	22.6409	0	0	0	0	0	0	0	0	0	0	0	0	0	0	0	0	0	0	0	0	0	0	0	0	0	0	0	0	0	0	0	0	7.41		6.7	74.4	1.16	8.93	2.14
123	1	43	1	1	1	174	73	120	80	24.1115	0	0	1	0	0	1	0	0	0	0	0	0	0	0	0	0	0	0	1	0	0	0	0	0	0	0	0	0	0	0	0	0	5.87	24.05	7.8		2.43	4.32	1.12
124	1	63	1	0	1	172	90	171	65	30.4218	1	1	1	0	0	0	0	0	0	0	1	0	0	1	0	0	0	0	1	0	0	0	1	0	0	0	0	0	0	0	0	0	6.74		9.2	287.3	2.28	3.99	1.06
125	1	41	1	0	1	177	77.5	135	84	24.7375	1	1	1	0	0	1	0	0	0	0	0	0	0	0	0	0	0	0	0	0	0	0	0	0	0	0	0	0	0	0	0	0	7.19		7.8	261.3	7.57	4.95	0.75
126	1	38	1	0	1	162	67	144	90	25.5296	1	0	1	0	0	1	0	1	0	0	1	1	0	0	0	0	0	0	0	1	0	0	0	0	0	0	0	0	0	0	0	0	6.38		5.8	93.4	1.03	4.99	0.84
127	1	48	1	0	1	167	101	150	78	36.215	1	0	0	0	0	1	0	0	0	1	1	1	1	0	0	0	0	0	0	0	0	0	0	0	0	0	0	0	0	0	0	0	4.85		5.4	115	1.73	4.1	0.8
128	1	48	1	0	1	155	67.5	144	90	28.0957	1	0	0	0	0	0	0	0	0	0	0	0	0	0	0	0	1	0	0	0	0	0	1	0	0	0	0	0	0	0	0	0	6.8		6.7	180.7	1.44	4.87	1.66
129	1	63	1	0	1	180	72.5	140	70	22.3765	1	0	0	0	0	0	1	1	0	0	1	0	0	0	0	0	0	0	0	0	0	0	1	0	0	1	0	0	0	0	0	0	6.35		6.4	231	0.88	4.26	1.52
130	1	44	1	0	1	178	87	130	80	27.4587	1	1	0	0	0	1	0	0	0	0	1	0	0	0	0	0	0	0	0	0	0	0	1	0	0	0	0	0	0	0	0	0	13.36		9.5	327.9	2.15	3.54	0.79
131	1	65	0	0	1	165	65	142	88	23.8751	1	1	1	0	0	1	0	0	1	0	0	0	0	1	0	0	0	0	0	0	0	0	1	0	0	1	0	0	0	0	0	1	12.23	25.61	9.8	255.5	1.08	4.49	1.22
132	1	65	0	0	1	163	63	130	70	23.7118	1	0	0	0	0	0	0	0	0	1	1	1	0	0	0	0	0	0	0	1	0	0	0	0	0	0	0	0	0	0	0	0	9.19		7.7	167.6	1.65	5.47	1.22
133	1	51	0	0	1	160	63	132	80	24.6094	1	1	1	0	0	0	0	1	0	0	1	0	0	0	0	0	0	1	0	1	0	0	1	0	0	0	0	0	0	0	0	0	4.29		4.3	89.6	1.35	6.17	1.51
134	1	80	0	0	1		66	130	70		1	0	1	0	0	0	0	0	0	0	0	0	1	1	0	0	0	1	0	0	0	0	0	0	0	0	0	0	0	0	0	0	9.63		8.1		1.87	2.6	0.99
135	1	65	0	0	1		56	140	80		1	0	1	0	0	0	0	0	0	0	0	0	0	1	0	0	0	0	0	0	0	0	0	0	0	0	0	0	0	0	0	0	21.48		10.2	350.7	2.21	3.93	0.82
136	1	53	1	0	1	172	68	140	70	22.9854	1	0	1	1	1	0	0	0	0	0	1	0	0	0	0	0	0	0	0	0	0	0	0	0	0	0	0	0	0	0	0	0	6.88		8.4	128.6	2.07	5.36	1.07
137	1	55	0	0	1	159	65.2	144	80	25.7901	1	0	0	1	0	1	0	0	0	1	0	0	0	0	0	0	0	0	0	0	0	0	0	0	0	0	0	0	0	0	0	0	9.21		9.1		4.21	4.64	0.77
138	1	40	1	0	1		76	150	88		1	0	1	0	0	0	0	0	0	0	1	0	0	0	0	0	1	0	1	0	0	0	0	0	0	0	0	0	0	0	0	0	5.8		7.8		0.93	3.91	1.49
139	1	51	1	0	1	168	62	158	99	21.9671	0	0	0	0	0	0	0	0	0	0	0	0	0	0	0	0	0	0	0	0	0	0	0	0	0	0	0	0	0	0	0	0	11.48		8.3	401.1	1.73	4.01	1.26
140	1	47	1	0	1		57	138	79		1	0	1	0	0	0	0	0	0	0	1	0	0	0	0	0	0	0	1	0	0	0	0	0	0	0	0	0	0	0	0	0	6.03	21.36	8.5	145	0.73	3.07	0.93
141	1	76	1	0	1			138	76		1	1	1	0	0	0	0	0	0	0	1	0	0	1	1	1	0	0	0	0	0	0	0	0	0	0	0	0	0	0	0	0	8.08		7.3		0.89		0.72
142	1	68	1	0	1		60.2	120	80		1	0	0	0	0	0	0	0	0	0	0	0	0	0	0	0	0	0	0	0	0	0	0	0	0	0	0	0	0	0	0	0	3.62	12.14	10.2	303	1.95	5.33	1.35
143	1	57	0	0	1	155	58	210	80	24.1415	1	0	0	0	0	0	0	0	0	0	1	0	0	0	0	0	0	0	0	1	0	0	0	0	0	0	0	0	0	0	0	0	5.13		6.9	199.2	1.3	4.98	1.44
144	1	52	1	0	1	176	74	133	84	23.8895	0	0	0	0	0	1	0	0	0	0	0	0	0	0	0	0	0	0	1	0	0	0	1	0	0	0	0	0	0	0	0	0	6.17		8.8		2.6	5.17	0.83
145	1	57	0	0	1		69.5	120	80		1	0	1	0	0	1	0	0	0	0	0	0	0	0	0	0	0	0	1	0	1	0	1	0	0	0	0	0	0	0	0	0	6.92	12.01	8.9	292.8	2.03	4.65	0.92
146	1	53	1	0	1	183	83	120	80	24.7843	1	0	0	0	0	0	0	0	0	0	0	0	0	0	0	0	0	0	0	0	0	0	0	0	0	0	0	0	0	0	0	0	9.87		7	279	1.1	3.91	1.08
147	1	52	1	0	1		70	100	66		0	0	0	0	0	0	0	0	0	0	0	0	0	0	0	0	0	0	0	0	0	0	0	0	0	0	0	0	0	0	0	0	6.59		7.3	264.6	1.38	4.27	0.76
148	1	62	1	0	1	175	71.4	160	80	23.3143	1	0	0	0	0	0	0	0	0	0	1	0	0	0	0	0	0	0	0	1	0	0	0	0	0	0	0	0	0	0	0	0	7.94		4.5	146.4	1.31	4.21	0.91
149	1	81	1	0	1	179	86.5	160	72	26.9967	1	0	0	0	0	1	0	1	0	0	1	0	0	0	0	0	1	0	0	0	0	0	1	0	0	0	0	0	0	0	0	0	3.63	16.16	7.5	212.9	1.38	4.06	0.9
150	1	60	1	0	1	166	76	170	80	27.5802	1	0	1	0	0	1	0	0	0	0	1	0	0	0	0	0	0	0	0	0	0	0	1	0	0	0	0	0	0	0	0	0	9.58		7.5	310.6	0.77	2.62	0.83
151	1	44	1	0	1	170	78	166	84	26.9896	1	0	0	0	0	0	0	0	0	1	1	0	0	0	0	0	0	0	0	0	0	0	0	0	0	0	0	0	0	0	0	0	8.64		5.9	140.2	5.73	4.87	0.69
152	1	56	1	0	1	173	80.5	140	90	26.897	1	0	1	0	0	0	0	0	0	0	0	0	0	0	0	0	0	0	1	0	0	0	0	0	0	0	0	0	0	0	0	0	6.21	17.27	9.8	377.1	0.97	4.2	1.13
153	1	60	0	0	1	151	59	150	90	25.8761	1	0	0	0	0	0	0	0	0	0	1	0	0	0	0	0	0	0	0	0	0	0	0	0	0	0	0	0	0	0	0	0	9.89		7.4		2.78	5.54	0.97
154	1	61	1	0	1	174	77	151	98	25.4327	1	0	0	0	1	1	0	0	0	0	0	0	0	0	0	0	0	0	1	0	0	0	1	0	0	0	0	0	0	0	0	0	7.1	18.63	7.5	218	1.89	3.32	0.95
155	1	45	0	0	1	163	71	118	76	26.7229	1	0	1	0	0	1	0	0	0	0	1	0	0	0	0	0	0	0	1	0	0	0	1	0	0	0	0	0	0	0	0	0	5.48		8		3.39	3.6	0.78
156	1	51	1	0	1		89.2	125	90		1	0	0	0	0	1	0	0	0	0	1	0	0	0	0	0	0	0	0	0	0	0	1	0	0	0	0	0	0	0	0	0	11.96		11.6		3.14	4.08	0.74
157	1	46	1	0	1	174	92	130	80	30.3871	1	0	0	0	0	1	0	0	0	1	1	0	0	0	0	0	0	0	0	0	0	0	0	0	0	0	0	0	0	0	0	0	6.72	14.68	7.2	159.3	0.66	4.8	1.14
158	1	55	1	0	1	178	85.6	168	93	27.0168	1	0	0	0	0	1	0	0	0	1	1	0	0	0	0	0	0	1	0	0	0	0	0	0	0	0	0	0	0	0	0	0	5.24		9.3	133.4	2.54	7.84	0.86
159	1	48	1	0	1	170	76	110	60	26.2976	0	1	0	0	0	0	0	0	0	0	1	1	0	0	0	0	0	0	0	1	0	0	0	0	0	0	0	0	0	0	0	0	7.76		8.4		2.05	3.55	0.89
160	1	45	1	0	1	175	72	136	76	23.5102	0	0	0	0	0	0	0	0	0	0	0	0	0	0	0	0	0	0	0	0	0	0	0	0	0	0	0	0	0	0	0	0	4.06		7.3	147.2	1.34	6.29	1.48
161	1	60	0	0	1	158	58	170	90	23.2335	1	0	0	0	0	0	0	0	0	0	1	1	0	0	0	1	0	0	0	0	0	0	0	0	0	0	0	0	0	0	0	0	6.18		5.6	185	1.02	5.2	1.05
162	1	60	1	0	1		73.5	150	100		1	1	1	0	0	0	0	0	0	0	0	0	0	1	0	0	0	0	0	0	0	0	0	0	0	0	0	0	0	0	0	0	8.28	12.38	7	194.6	2.06	3.1	0.86
163	1	55	0	0	1	157	68.5	140	80	27.7902	1	1	1	0	0	1	0	0	0	0	0	0	0	0	0	0	0	0	1	0	0	0	1	0	0	0	0	0	0	0	0	0	15.21	13.33	12.3	346.9	2.95	5.56	0.93
164	1	56	0	1	1	159	86	137	72	34.0176	0	0	0	0	0	1	0	0	0	0	1	0	0	0	0	0	0	0	1	0	0	0	1	0	0	0	0	0	0	0	0	0	9.83	18.24	7.9		4.08	6.42	0.89
165	1	51	1	0	1	171	91	125	68	31.1207	1	0	0	1	0	0	0	0	0	0	0	0	0	0	0	0	0	1	0	0	0	0	1	0	0	0	0	0	0	0	0	0	12.5		11.8	195.7	1.29	4.58	0.89
166	1	48	0	0	1	160	55	120	80	21.4844	1	0	1	0	0	0	0	0	0	0	1	0	0	0	0	0	0	0	0	0	0	0	1	0	0	0	0	0	0	0	0	0	3.92		6.7	91.3	2.43	3.19	0.93
167	1	67	1	0	1	181	85	150	80	25.9455	1	0	1	1	0	0	0	0	0	0	1	0	0	0	0	0	0	0	1	0	0	0	0	0	0	0	0	0	0	0	0	0	5.72		11.8	291.5	0.72	5.12	1.62
168	1	74	0	0	1	154	71	106	60	29.9376	1	1	1	0	0	0	0	0	0	0	0	0	0	0	0	0	0	0	0	0	0	0	1	0	0	0	0	0	0	0	0	0	4.46	12.07	6.4	184.1	1.07	3.72	0.94
169	1	45	1	0	1	170	75.2	180	100	26.0208	1	0	1	0	0	0	0	0	0	0	1	0	0	0	0	0	0	0	0	1	0	0	1	0	0	0	0	0	0	0	0	0	6.28		6	102.6	3.18	8.52	0.91
170	1	51	0	0	1	156	56.2	114	76	23.0934	0	0	0	0	0	0	0	0	0	0	0	0	0	0	0	0	0	0	0	0	0	0	1	0	0	0	0	0	0	0	0	0	6.31		8.6		0.8	4.62	1.68
171	1	67	0	0	1	162	58	138	64	22.1003	1	0	1	0	0	0	0	0	0	0	1	0	1	0	0	0	0	0	0	0	0	0	1	0	0	0	0	0	0	0	0	0	9.43	5.59	8		1.27	5.58	1.47
172	1	66	1	0	1		70.8	148	84		1	0	0	0	0	0	0	0	0	0	1	0	0	0	0	0	0	0	0	0	0	0	0	0	0	0	0	0	0	0	0	0	8.14		7.1		0.9	3.64	0.95
173	1	78	0	0	1		71.9	125	53		1	0	1	1	0	0	0	0	0	0	0	0	0	1	0	0	0	0	0	0	0	0	0	0	0	0	0	0	0	0	0	0	8.84	15.11	7.5	197.3	1.27	4.68	1.1
174	1	61	0	0	1	144	54	240	120	26.0417	1	0	0	0	0	0	0	0	0	0	1	0	0	0	0	0	0	0	0	0	0	0	0	0	0	0	0	0	0	0	0	0	9.61		6.1	69.2	2.34	8.27	2
175	1	62	1	0	1			130	80		1	0	0	0	0	0	0	0	0	0	0	0	0	0	0	0	0	0	0	0	0	0	0	0	0	0	0	0	0	1	0	0	11.15		7.5
176	1	49	0	0	1	168	64.5	150	90	22.8529	1	0	1	0	0	0	0	0	0	0	1	0	0	1	0	0	0	1	0	1	0	0	0	0	0	0	0	0	0	0	0	0	6.91		8	144.5	2.85	8.09	1.14
177	1	47	1	0	1	172	68	158	97	22.9854	1	0	0	0	0	0	0	1	0	0	1	1	0	0	0	0	0	0	0	1	0	0	0	0	0	0	0	0	0	0	0	0	9.66		6	93.7	3.4	5.59	0.84
178	1	45	0	0	1	156	71	113	68	29.1749	1	1	0	0	0	0	0	0	0	0	1	0	0	0	0	0	0	0	0	0	0	0	1	0	0	0	0	1	0	0	0	0	4.68		8.2	98	2.81	5.38	0.78
179	1	46	1	0	1	176	96	142	90	30.9917	1	0	1	0	0	1	0	1	0	0	1	0	0	0	0	0	0	0	1	0	0	0	0	0	0	0	0	0	0	0	0	0	12.78		9.9		3.33	4.99	0.9
180	1	58	1	1	1	174	86	149	77	28.4053	1	1	1	0	0	1	0	1	0	0	1	0	0	0	0	1	0	0	0	1	0	0	1	0	0	0	0	0	0	0	0	0	4.97		6.3	172.3	2.3	3.59	0.87
181	1	55	1	0	1	170	64	150	78	22.1453	1	0	0	0	0	0	0	0	0	0	1	1	0	1	0	0	0	1	0	1	0	0	1	0	0	0	0	0	0	0	0	0	5.7		5.5	117.1	1.8	3.18	0.66
182	1	73	0	0	1	168	70	176	79	24.8016	1	0	1	0	0	0	0	0	0	0	1	1	0	1	0	0	0	0	0	1	0	0	0	0	0	0	0	0	0	0	0	0	6.68		7.4	179	0.7	4.47	1.61
183	1	76	1	0	1	165	56	140	60	20.5693	1	0	1	0	0	0	0	0	0	1	1	1	0	1	1	0	0	1	0	1	1	0	0	0	0	0	0	0	0	0	0	0	10.34		6.1	169	2.19	5.39	0.7
184	1	60	1	0	1	163	66	142	80	24.841	1	1	1	0	0	0	0	0	0	0	1	0	0	0	0	0	0	0	0	0	0	0	0	0	0	0	0	0	0	0	0	0	11.03	18.07	10.9	272.4	2.59	3.43	0.88
185	1	43	1	1	1		66.3	120	80		0	0	0	0	0	0	0	0	0	0	1	0	0	0	0	0	0	1	0	1	1	0	0	0	0	0	0	0	0	0	0	0	12.59		5.9	207.5	1.24	3.32	0.72
186	1	52	1	1	1	170	81	120	70	28.0277	0	0	0	0	0	0	0	0	0	0	1	0	0	0	0	0	0	0	0	0	0	0	1	0	0	0	0	0	0	0	0	0	12.46	16.17	7.3	223.2	2.9	3.89	0.73
187	1	52	0	0	1	154	50	173	83	21.0828	1	0	1	0	0	0	0	0	0	1	1	1	0	0	0	1	0	0	1	0	0	0	1	0	0	0	0	0	0	0	0	0	15.19		9.7	120	1.2	3.06	1.19
188	1	75	0	0	1	162	65	150	90	24.7676	1	0	0	1	0	0	0	0	0	0	1	0	0	0	0	0	0	0	0	0	0	0	0	0	0	0	0	1	0	0	0	0	8.71		10.5		6.46	5.67	0.73
189	1	57	0		1	157	77.5	136	91	31.4414	1	1	0	0	0	1	0	1	0	0	1	0	0	0	0	0	0	0	0	0	0	0	1	0	0	0	0	1	0	0	0	0	10.26	17.01	7.3	164.6	1.81	3.9	1.12
190	1	52	1	0	1	172	74	110	82	25.0135	0	0	0	0	0	1	0	0	0	0	0	0	0	0	0	0	0	0	0	0	0	0	0	0	0	0	0	0	0	0	0	0	8.27	12.94	8.1	294.1	2.93	3.84	0.76
191	1	29	1	0	0		89.5	162	106		0	0	0	0	0	1	0	0	0	0	0	0	0	0	0	0	0	1	0	0	0	0	0	0	0	0	0	0	0	0	0	0	8.77	8.52	8.1	316	2.9	4.61	0.72
192	1	67	0	0	1	154	70	130	80	29.5159	0	0	0	0	0	0	0	0	0	0	0	0	0	0	0	0	0	0	0	0	0	0	0	0	0	0	0	0	0	0	0	0	3.1		7.3	205.9	1.16	5.78	1.13
193	1	83	1	0	1	158	58	134	66	23.2335	0	0	1	0	0	0	0	1	0	0	0	0	0	0	0	0	0	0	1	0	0	0	1	0	0	0	0	0	0	0	0	0	8.81		8.8	267.4	0.85	4.92	1.51
194	1	66	0	0	1	153	47	125	78	20.0777	0	0	0	0	0	0	0	0	0	0	1	0	0	0	0	0	0	0	0	0	0	0	0	0	0	0	0	0	0	0	0	0	7.86		11	391.1	1.13	4.77	1.63
195	1	78	0	0	1	160	80	186	69	31.25	1	1	1	0	0	0	0	0	0	0	1	1	0	1	0	0	0	0	0	1	0	0	1	0	0	0	0	0	0	0	0	0	8.4		6.2	238.7	0.77	3.65	1.21
196	1	57	1	0	1	177	90.5	116	94	28.887	1	0	1	0	0	1	0	0	0	0	1	0	0	0	0	0	0	1	0	0	0	0	1	0	0	0	0	0	0	0	0	0	8.55	22.08	8.2	214.1	1.09	4.78	1.11
197	1	49	0	0	1	160	68	158	80	26.5625	1	0	0	0	0	0	0	0	0	0	1	0	0	0	0	0	0	0	0	0	0	0	0	1	0	0	0	0	0	0	0	0	14.94	14.79	10.7	249.6	2.06	4.02	0.8
198	1	34	1	0	1		98	160	100		1	0	0	0	0	0	0	0	0	0	1	0	0	0	0	0	0	0	0	0	0	0	1	0	0	0	0	0	0	0	0	0	7.43	12.5	6.3	241.4	1.67	4.34	0.72
199	1	50	1	1	1	180	66	153	91	20.3704	1	0	0	0	0	0	0	1	0	0	1	0	0	0	0	0	0	0	0	1	0	0	1	0	0	0	0	0	0	0	0	0	12.66		5.8	163.3	2.43	3.35	0.76
200	1	49	1	0	1		63.6	177	90		1	0	0	0	0	0	0	0	0	0	1	0	0	0	0	0	0	0	0	0	0	0	0	0	0	0	0	0	0	0	0	0	7.18		7		2.04	4.89	0.92
201	1	44	1	0	1	177	93	157	105	29.685	1	0	1	0	0	1	0	0	0	0	1	0	0	0	0	0	0	1	0	0	0	0	1	0	0	0	0	0	0	0	0	0	14.44	8.62	11.7		2.57	3.27	1.11
202	1	50	0	0	1	159	65.5	130	74	25.9088	0	0	0	0	0	0	0	0	0	0	0	0	0	0	0	0	0	0	0	0	0	0	0	0	0	0	0	0	0	0	0	0	6	5.4	8.7	305.3	0.75	3.3	1.24
203	1	56	1	0	1	172	86	130	70	29.0698	1	0	1	0	0	1	0	0	0	1	0	0	0	0	0	0	0	0	1	0	0	0	0	0	0	0	0	0	0	0	0	0	4.8	16.14	6.4	226.1	1.01	3.96	1.19
204	1	71	1	0	1	172	82	130	80	27.7177	0	0	1	0	0	1	0	0	0	0	0	0	0	0	0	0	0	0	1	0	0	0	1	0	0	0	0	0	0	0	0	0	7.73		9.7	309.1	3	5.58	0.85
205	1	61	1	0	1	173	100.2	147	64	33.4792	1	0	1	0	0	0	0	0	0	0	1	0	0	1	0	0	1	0	0	0	0	0	0	0	0	0	0	0	0	0	0	0	9.69		9.9	268.8	1.29	3.46	0.95
206	1	58	1	0	1			148	84		1	0	1	0	1	0	0	0	0	0	1	0	0	0	0	0	0	0	0	1	0	0	0	0	0	0	0	0	0	0	0	0	11		9	281.5	1.76	3.91	1.02
207	1	58	0	0	1	160	57	125	66	22.2656	0	0	0	0	0	0	0	0	0	0	0	0	0	0	0	0	0	0	0	0	0	0	0	0	0	0	0	0	0	0	0	0	8.78	15.04	7.4	224.2	1.42	4.25	1.47
208	1	61	1	0	1	174	77.5	130	70	25.5978	0	0	0	0	0	0	0	0	0	0	0	0	0	0	0	0	0	0	0	0	0	0	0	0	0	0	0	0	0	0	0	0	8.09		7.5	229.6	1.16	4.64	0.97
209	1	82	1	0	1		68.5	150	70		0	0	1	0	0	0	0	0	0	0	1	0	0	1	0	0	0	1	0	0	0	0	1	0	0	0	0	0	0	0	0	0	11.36		7.9	259.2	1.6	2.86	0.62
210	1	55	1	0	1	180	72	160	80	22.2222	1	0	1	0	0	0	1	0	0	1	1	0	0	1	0	0	0	0	1	1	0	0	0	0	0	0	0	0	0	0	0	0	7.01		7.6	248.5	1.34	6.73	1.16
211	1	62	0	0	1	153	55	160	80	23.4952	1	0	1	0	0	0	0	0	0	0	1	0	0	1	1	1	0	0	0	0	0	0	0	0	0	0	0	0	0	0	0	0	15.83		10.2		3.34	4.04	0.67
212	1	45	0	1	1	159	71	132	72	28.0843	1	0	0	0	0	0	0	0	0	0	1	0	0	0	0	0	0	0	0	1	0	0	1	0	0	0	0	0	0	0	0	0	9.18		7.5	57.5	0.95	7.96	1.74
213	1	44	1	0	1	183	98	142	110	29.2633	1	0	1	0	0	1	0	0	0	0	1	0	1	1	0	0	0	0	0	0	0	0	0	0	0	0	0	0	0	0	0	0	5.75		8.6	214.2	6.72	6.63	0.81
214	1	57	0	0	1	160	78	115	75	30.4688	1	0	1	0	0	1	0	0	0	0	1	0	0	1	0	0	0	0	0	0	0	0	1	0	0	0	0	0	0	0	0	0	8.5		8.6	245.8	2.06	4.99	1.13
215	1	67	1	0	1			145	69		1	0	1	0	0	0	0	0	0	0	1	0	0	1	0	0	0	0	0	0	0	0	1	0	0	0	0	0	0	0	0	0	6.48		7.1		1.38	4.03	1.01
216	1	65	0	0	1		81	116	66		1	1	1	0	0	1	0	0	0	0	0	0	0	1	0	0	0	0	0	0	0	0	0	0	0	0	0	0	0	0	0	0	12.6		9.3		1.82	3.92	1.12
217	1	63	1	0	1	172	83	167	83	28.0557	1	0	0	0	0	0	0	0	0	0	0	0	0	0	0	0	0	0	0	0	0	0	0	0	0	0	0	0	0	0	0	0	4.33		6.1	162.1	1.33	3.87	0.95
218	1	59	0	0	1	161	75	138	80	28.9341	1	1	0	1	0	1	0	0	0	0	0	0	0	0	0	0	0	0	0	0	0	0	1	0	0	0	0	0	0	0	0	0	6.14		7.1		2.45	5.03	0.74
219	1	75	0	0	1			184	76		1	0	1	0	0	0	0	0	0	0	1	1	0	1	0	0	0	1	0	1	0	0	1	0	0	0	0	0	0	0	0	0	7.93		4.5		1.64	3.33	1.24
220	1	65	0	0	1	154	57	117	69	24.0344	1	1	1	0	0	1	0	0	0	0	0	0	0	1	0	0	0	0	1	0	0	0	0	0	0	0	0	0	0	0	0	0	13.8	15.13	12		5.35	5.99	0.69
221	1	47	1	0	1	181	113	190	95	34.4922	1	0	0	0	0	0	0	0	0	0	1	0	0	0	0	0	0	0	0	1	0	0	0	0	0	0	0	0	0	0	0	0	4.63		4.4	78.7	2.82	5.14	0.6
222	1	45	0	0	1	161	58.6	115	80	22.6072	1	1	1	0	0	0	0	1	0	0	1	0	0	0	0	0	0	1	1	1	0	0	0	0	0	0	0	0	0	0	0	0	4.72		6.7	55	1.71	6.85	1.03
223	1	59	1	0	1		77.6	170	90		1	1	0	0	0	0	0	0	0	0	1	0	0	0	0	0	0	0	0	1	0	0	0	0	0	0	0	0	0	0	0	0	3.43		6.6	203.3	0.62	3.18	1.27
224	1	66	0	0	1		67.4	180	74		1	0	1	0	0	1	0	0	0	0	0	0	0	0	0	0	0	0	1	0	0	0	1	0	0	0	0	0	0	0	0	0	10.86	18.14	10.7		2.87	4.66	1.11
225	1	53	0	0	1	160	62	151	77	24.2188	1	0	1	0	0	0	0	0	0	1	0	0	0	0	0	0	0	0	1	0	0	1	0	0	0	0	0	0	0	0	0	0	4.74		11.3	216.8	1	3.51	1.6
226	1	54	1	0	1	168	70	138	88	24.8016	1	0	1	0	0	0	0	0	0	0	0	0	0	1	1	1	0	0	0	0	0	0	0	0	0	0	0	0	0	0	0	0	4.42		7.7		0.75	3.29	1.25
227	1	65	1	0	1	170	77	150	80	26.6436	1	1	1	1	0	0	0	1	0	0	1	0	0	0	0	0	0	0	0	0	0	0	1	0	0	0	0	0	0	0	0	0	16.05		6.5	85	3.24	7.46	0.74
228	1	54	1	0	1	170	78	204	120	26.9896	1	0	0	0	0	0	0	0	0	0	1	0	0	0	0	1	0	0	0	0	0	0	0	0	0	0	0	0	0	0	0	0	10.93		8.8	148.1	6.49	6.85	0.74
229	1	52	0	0	1		94.7	164	92		1	0	1	0	0	0	0	0	0	0	1	0	1	1	0	0	0	0	1	0	0	0	0	0	0	0	0	0	0	0	0	0	6.62		8.5		1.67	4.12	1.09
230	1	54	0	0	1			144	83		1	0	1	0	0	0	0	0	0	0	1	0	0	0	0	0	0	0	1	0	0	0	1	0	0	0	0	0	0	0	0	0	6.83		5.2	145	2.34	5.65	1.24
231	1	58	1	0	1	176	71	135	75	22.921	1	0	1	0	1	0	0	0	0	0	1	1	0	0	0	0	0	0	0	1	0	0	1	0	0	0	0	0	0	0	0	0	6.16		4.4	127.2	2.36	6.59	0.79
232	1	58	0	0	1	146	69	181	82	32.3701	1	0	1	0	0	0	0	0	0	0	1	0	0	1	0	1	0	0	0	0	0	0	1	0	0	0	0	0	0	0	0	0	6.57		8.4		1.83	4.54	1.31
233	1	51	1	0	1	169	75	135	70	26.2596	1	0	0	1	0	0	0	1	0	1	1	0	0	0	0	0	0	0	0	0	0	0	1	0	0	0	0	0	0	0	0	0	14.94		8.5	312.8	1.09	4.19	1.17
234	1	43	1	0	1	173	109	174	100	36.4195	1	0	0	0	0	1	0	0	0	0	1	0	0	0	0	0	0	0	0	0	0	0	0	0	0	0	0	0	0	0	0	0	10.99		8.1	125.8	1.57	6.11	1.43
235	1	63	1	0	1	170	82	160	80	28.3737	1	0	1	0	0	1	0	0	1	0	1	0	0	1	0	0	0	1	0	1	0	0	1	1	0	0	0	0	0	0	0	0	12.39	10.23	7.2	109	2.35	3.67	0.59
236	1	44	1	0	1	169	101	138	80	35.3629	1	0	0	0	0	0	0	0	0	0	1	0	0	0	0	0	0	0	0	0	0	0	0	0	0	0	0	0	0	0	0	0	6.58	8.09	6.3	141.8	5.48	5.25	0.8
237	1	57	0	0	1		87	154	102		1	0	0	0	0	0	0	0	0	0	1	1	0	0	0	1	1	0	0	0	0	0	0	0	0	0	0	0	0	0	0	0	5.24		7.5		0.86	3.02	1.12
238	1	53	1	0	1	176	81	136	86	26.1493	1	1	0	0	0	1	0	0	0	0	0	0	0	0	0	1	0	1	0	0	0	0	0	0	0	0	0	0	0	0	0	1	9.99		8.8	321.8	4.53	7.07	1.08
239	1	51	1	0	1	170	65	122	72	22.4913	0	0	0	0	0	0	0	0	0	0	0	0	0	0	0	0	0	0	0	0	0	0	0	0	0	0	0	0	0	0	0	0	4.72		6.3	178	1.03	4.35	1.03
240	1	28	0	0	1	165	80	190	120	29.3848	1	0	0	0	0	0	0	1	0	0	1	0	0	0	0	0	0	1	0	0	0	0	1	0	0	0	0	0	0	0	0	0	11.81		5.3	174	3.05	6.43	1.81
241	1	63	0	0	1	160	65	136	80	25.3906	1	0	1	0	0	1	0	1	0	1	0	0	0	0	0	0	0	0	0	0	0	0	1	0	0	0	0	0	0	0	0	0	10.31		8.7		0.98	3.04	1.02
242	1	38	1	0	1	170	68	174	76	23.5294	0	0	0	0	0	0	0	0	0	0	1	0	0	0	0	0	0	0	0	0	0	0	0	0	0	0	0	0	0	0	0	0	10.22		8.8	300.2	1.9	4.8	0.64
243	1	50	1	0	1	178	88	130	100	27.7743	1	0	1	0	0	0	0	0	0	0	0	0	0	1	0	0	0	0	0	0	0	0	0	0	0	0	0	0	0	0	0	0	5.97		5.9	203.8	3.31	6.79	1
244	1	47	1	0	1	167	65	200	100	23.3067	1	0	0	0	0	0	0	0	0	0	1	1	0	0	1	0	0	0	0	1	0	0	1	0	0	0	0	0	0	0	0	0	16.62		7.2	98.8	1.51	6.89	1.31
245	1	59	1	0	1	173	94	164	102	31.4077	1	0	0	0	0	1	0	0	0	0	0	0	0	0	0	0	0	0	0	0	0	0	0	0	0	0	0	0	0	0	0	0	11.87		9.1		1.29	3.78	1
246	1	40	1	0	0	170	80	160	100	27.6817	0	0	0	0	0	0	0	0	0	0	1	0	0	0	0	0	0	0	0	0	0	0	0	0	0	0	0	0	0	0	0	0	15.34		8.3	198.5	5.43	5.73	0.89
247	1	56	1	0	1	158	83	145	80	33.2479	1	0	0	0	0	0	0	1	0	0	1	0	0	0	0	0	0	0	0	0	0	0	1	0	0	0	0	0	0	0	0	0	4.4		6.7		1.01	3.88	0.84
248	1	49	1	0	1	171	74	122	76	25.3069	0	1	1	0	0	1	0	0	0	1	1	0	0	0	0	0	0	0	0	0	0	0	0	0	0	0	0	0	0	0	0	1	7.07	19.58	8.2	231.1	0.93	4.05	0.94
249	1	64	0	0	1		68	120	83		1	0	1	0	0	0	0	0	0	0	1	0	0	1	0	1	0	0	0	0	0	0	0	0	0	0	0	0	0	0	0	0	12.11		9.9		3.06	4.68	0.83
250	1	66	0	0	1		67	140	78		0	0	0	0	0	0	0	0	0	1	0	0	0	0	0	0	0	0	0	0	0	0	0	0	0	0	0	0	0	0	0	0	5.18		6.1		1.64	3.59	1.15
251	1	76	0	1	1	160	66	128	71	25.7812	0	0	0	0	0	0	0	0	0	0	0	0	0	0	0	0	0	0	1	0	0	0	1	0	0	1	0	0	0	0	0	1	10.69	16.06	7.3	272.4	1.93	4.54	0.93
252	1	56	1	0	1	163	68	150	90	25.5937	0	0	1	0	0	0	0	0	0	0	1	0	0	0	0	0	0	0	1	0	0	0	0	0	0	0	0	0	0	0	0	0	6.82		7.4		1.49	4.35	0.91
253	1	80	0	0	0	156	51	149	79	20.9566	1	1	1	0	0	0	0	0	0	0	1	0	0	1	1	0	0	0	0	0	0	0	1	0	0	0	0	0	0	0	0	0	5.48		9.7	373	4.25	5.74	1.15
254	1	55	1	0	1	167	75	120	68	26.8923	0	0	0	0	0	0	0	0	0	0	1	0	0	0	0	0	0	0	0	0	0	0	1	0	0	0	0	0	0	0	0	0	3.86		6.4	214.1	1.16	4.75	1.02
255	1	28	0	0	1	171	72	120	80	24.623	0	1	0	0	0	1	0	0	0	0	1	0	0	0	0	0	0	0	0	0	0	1	1	0	0	0	0	0	0	0	0	0	14.01		11		8.31	5.9	0.72
256	1	79	1	0	1	168	70	120	80	24.8016	1	0	0	0	0	0	0	0	0	0	1	0	1	0	0	0	0	1	0	1	0	0	1	0	0	0	0	0	0	0	0	1	11.86	7.16	8.5	262.3	1.37	5.14	1.57
257	1	60	1	0	1	178	81	188	90	25.565	1	1	1	1	1	1	0	0	0	0	1	0	0	1	0	0	0	0	0	1	0	0	0	0	0	0	0	0	0	0	0	0	17.64		9.7		2.49	5.74	1.09
258	1	52	0	0	1	162	61	134	83	23.2434	1	0	0	0	0	0	0	0	0	0	1	0	0	0	0	0	0	1	0	0	0	0	1	0	0	0	0	0	0	0	0	0	3.41		9.6	316	1.13	5.43	1.32
259	1	40	1	0	1	178	92.5	160	100	29.1945	1	0	0	0	0	0	0	1	0	0	1	1	0	0	0	0	0	1	0	0	0	0	0	0	0	0	0	0	0	0	0	0	5.07		10.2	84.8	4.64	4.76	0.95
260	1	69	1	0	1	170	88	130	70	30.4498	1	0	0	0	0	0	0	0	0	0	1	0	0	0	0	0	0	0	0	0	0	0	0	0	0	0	0	0	0	0	0	0	6.93		8.3		3.44	4.12	0.74
261	1	60	0	0	1	166	77	112	59	27.9431	0	0	0	0	0	0	0	0	0	0	0	0	0	0	0	0	0	0	0	0	0	0	0	0	0	0	0	0	0	0	0	0	5.19		9.9		1.59	6.2	1.72
262	1	63	0	0	1	152	55	180	114	23.8054	1	0	1	0	0	0	0	0	0	0	0	0	0	1	0	0	1	0	0	0	0	0	0	0	0	0	0	0	0	0	0	0	8.8		8.5	237.3	2.46	5.2	1.11
263	1	52	1	0	1	165	66	165	80	24.2424	1	1	0	0	0	0	0	0	0	0	1	0	0	0	0	0	0	1	0	0	0	0	0	0	0	0	0	0	0	0	0	0	4.99		5	62.9	2.34	6.75	0.89
264	1	45	0	0	1	164	67.3	150	90	25.0223	1	0	1	0	0	0	0	0	0	0	1	0	0	0	0	0	0	1	1	0	0	0	1	0	0	0	0	0	0	0	0	0	7		7.7		0.85	3.33	1.08
265	1	72	0	0	1	145	46	180	90	21.8787	1	1	1	0	1	0	0	1	0	0	1	0	0	1	0	1	0	0	1	0	0	0	0	0	0	0	0	0	0	0	0	0	14.75		10		1.37	5.44	1.3
266	1	55	1	1	1	168	92	140	100	32.5964	1	0	1	0	0	1	0	0	0	1	0	0	0	1	0	0	0	0	0	0	0	0	1	0	0	0	0	0	0	0	0	0	16.7	13.87	8.3	265.1	1.42	1.99	0.69
267	1	55	0	0	1	161	64.6	140	80	24.9219	1	0	1	0	0	1	0	0	0	0	1	0	0	0	0	0	0	0	0	0	0	0	1	0	0	0	0	0	0	0	0	1	6.04	11.04	6.1	164	1.54	3.54	1
268	1	57	1	0	1	171	79	122	80	27.0169	0	0	0	0	0	1	0	0	0	1	0	0	0	0	0	0	0	0	0	0	0	0	1	0	0	0	0	0	0	0	0	0	9.15		6.4		1.2	4.05	1.11
269	1	54	0	0	1	167	65	130	74	23.3067	1	0	0	0	0	0	0	0	0	0	0	0	0	0	0	0	0	0	0	0	0	0	0	0	0	0	0	0	0	0	0	0	4.08		6.5	194.4	0.78	3.06	1.06
270	1	49	1	0	1		62.9	153	84		1	0	1	0	0	0	0	0	0	0	1	0	0	1	1	0	0	0	0	0	0	0	0	0	0	0	0	0	0	0	0	0	5.76		6.9		2.35	3.99	0.84
271	1	61	1	0	1	182	83	122	76	25.0574	0	0	0	0	0	0	0	0	0	0	1	0	0	0	0	0	0	0	0	0	0	0	0	0	0	0	0	0	0	0	0	0	5.01	13.11	6.4		1.13	3.73	0.95
272	1	51	1	1	1			130	80		1	0	0	0	0	1	0	1	0	0	0	0	0	0	0	0	0	0	0	0	0	0	0	0	0	0	0	0	0	0	0	0	8.67		8.4		2.89	4.31	0.86
273	1	77	1	0	1	167	80	200	102	28.6851	1	0	0	1	0	1	0	0	0	0	1	0	0	0	0	0	0	0	0	0	0	0	0	1	0	0	0	0	0	0	0	1	17.99	27.89	9.3	354.4	3.63	7.08	1.16
274	1	73	1	0	1	169	70	140	78	24.5089	0	0	1	0	0	0	0	0	0	0	1	0	0	0	0	0	0	0	1	0	0	0	1	0	0	0	0	0	0	0	0	0	5.78	15.83	8.2	246.3	0.86	5.11	1.38
275	1	47	1	0	1		89	154	96		1	0	1	0	0	0	0	0	0	0	0	0	0	1	0	0	0	0	0	0	0	0	0	0	0	0	0	0	0	0	0	1	9.18		8.1	256.3	0.95	3.22	0.71
276	1	65	1	0	1	169	76	150	84	26.6097	1	1	1	0	1	0	0	0	0	0	1	0	0	0	0	0	0	0	1	0	0	0	0	0	0	0	0	0	0	0	0	0	22.21		10.4	336.7	8.32	8.48	0.83
277	1	44	1	0	1	181	83	152	87	25.335	0	0	0	0	0	0	0	0	0	0	1	0	0	0	0	0	0	0	0	1	0	0	0	0	0	0	0	0	0	0	0	0	13.45		6.9	128	0.95	4.82	1.9
278	1	70	1	0	1	172	90	132	70	30.4218	1	0	0	0	0	1	0	0	0	0	1	0	0	0	0	0	0	0	0	0	0	0	0	0	0	0	0	0	0	0	0	0	10.56		9.7		1.55	4.89	0.95
279	1	63	1	0	1			130	85		0	0	0	0	0	0	0	0	0	1	1	0	0	0	0	0	0	0	0	0	0	0	1	0	0	0	0	0	0	0	0	0	8.8		11.3		0.81	3	0.97
280	1	67	0	0	1	153	72	158	84	30.7574	1	0	1	0	0	1	0	0	0	0	0	0	0	0	0	0	1	1	1	0	0	0	1	0	0	0	0	0	0	0	0	0	10.51		11.3		1.59	4.42	1.2
281	1	69	1	0	1	176	75	165	85	24.2123	1	0	0	0	0	0	0	0	0	0	1	1	0	0	0	0	1	0	0	1	0	0	0	0	0	0	0	0	0	0	0	0	12.25		8.3	228.6	1.13	2.99	1.31
282	1	52	1	0	1	172	70	138	79	23.6614	1	0	0	0	0	0	0	0	0	0	1	1	0	0	0	0	0	0	0	1	0	0	0	0	0	0	0	0	0	0	0	0	6.53		6.5	164.9	2.23	7.4	1.09
283	1	54	1	0	1	184	96	142	96	28.3554	1	0	1	0	0	0	0	0	0	0	1	0	0	1	0	1	0	0	1	1	0	0	1	1	0	0	0	0	0	1	0	0	13.36		10.8		0.88	4.45	0.96
284	1	54	0	0	1		64.4	105	79		0	0	1	0	0	1	0	0	0	0	1	0	0	0	0	0	0	1	1	0	0	0	1	0	0	0	0	0	0	0	0	0	14.17		7.9	33.1	4.22	11.38	1.36
285	1	52	1	0	1	182	88	138	87	26.5668	1	0	1	1	0	0	0	1	0	1	1	0	0	0	0	0	0	0	0	0	0	0	0	0	0	0	0	0	0	0	0	0	6.17		7.3	259	1.53	3.44	0.82
286	1	75	1	0	1	112	59	112	58	47.0344	1	0	1	0	0	1	0	0	0	1	1	1	0	0	0	0	0	1	1	0	0	0	0	0	0	0	0	0	0	0	0	0	18.4		6.8		2.8	4.94	0.93
287	1	37	1	0	1	175	74	160	106	24.1633	1	0	1	0	0	0	0	0	0	0	1	0	0	0	0	0	0	0	0	1	0	0	1	0	0	0	0	0	0	0	0	0	5.4		6.7	198	3.31	6.59	0.9
288	1	59	1	0	1	172	62.6	161	105	21.1601	1	0	0	0	0	0	1	0	0	0	1	1	0	0	0	0	0	0	0	0	0	0	0	0	0	0	0	0	0	0	0	0	4.06		6.3	232.8	0.88	3.11	1.56
289	1	54	1	0	1	174	71	140	90	23.4509	1	0	0	0	0	1	0	0	0	1	0	0	0	0	0	0	0	0	0	0	0	0	1	0	0	0	0	0	0	0	0	0	11.85	14.68	10.8	361.5	1.87	4.57	1.46
290	1	66	0	0	1	159	75.5	136	69	29.8643	1	0	1	0	0	0	0	0	0	0	0	0	0	0	0	0	0	0	1	0	0	0	1	0	0	0	0	0	0	0	0	0	8.18	22.05	11.8		0.99	3.82	1.52
291	1	52	0	0	1	167	72	138	94	25.8166	1	1	0	0	0	0	0	0	0	0	1	0	0	0	0	0	0	0	0	0	0	0	0	0	0	0	0	0	0	0	0	0	5.14		6.1		2.05	3.45	1.13
292	1	58	0	0	1	160	59.5	170	90	23.2422	1	0	1	0	0	0	0	0	0	0	0	0	0	0	0	0	0	0	0	0	0	0	1	0	0	0	0	0	0	0	0	0	8.4	14.37	8.8	331.7	0.69	5.38	1.74
293	1	49	1	0	1	176	93	140	86	30.0232	0	1	1	0	0	0	0	0	0	0	1	0	0	1	1	1	0	0	0	1	0	0	0	0	0	0	0	0	0	0	0	0	17.65		8.8		2.25	5.55	0.77
294	1	62	0	0	1	160	68	130	80	26.5625	1	0	1	0	0	1	0	1	0	1	1	0	0	0	0	0	0	1	0	0	0	0	0	0	0	0	0	0	0	0	0	0	10.08	17.77	10.2	376	1.16	4.21	1.16
295	1	62	1	0	1		76	122	84		0	0	1	0	0	0	0	0	0	1	0	0	0	1	0	0	0	0	0	1	0	0	0	0	0	0	0	0	0	0	0	0	8.08	17.16	9.5		0.91	2.09	0.97
296	1	52	0	1	1	161	69	120	80	26.6193	1	0	1	0	0	1	0	0	0	0	1	0	0	1	0	0	0	0	0	0	0	0	1	0	0	0	0	0	0	0	0	0	7.63		9.3	205.6	6.42	6.17	1.01
297	1	57	0	0	1	160	78	140	75	30.4688	1	0	1	0	0	0	0	0	0	0	0	0	0	1	0	0	1	0	1	0	0	0	1	0	0	0	0	0	0	0	0	0	6.42		7.5	225.8	2.29	4.55	0.82
298	1	69	0	0	1	163	66	150	90	24.841	1	0	0	0	0	0	0	0	0	0	1	0	0	0	0	0	0	1	0	0	0	0	0	1	0	0	0	0	0	0	0	1	3.77	12.75	7.7	241.3	1.17	4.92	1.3
299	1	70	1	1	1	168	88	135	64	31.1791	1	0	1	0	0	0	0	0	0	1	0	0	0	1	1	0	1	0	0	0	0	0	0	0	0	0	0	0	0	0	0	0	4.17		8.2		1.9	3.38	1.02
300	1	42	1	1	1	175	88.5	145	80	28.898	1	1	0	0	0	0	0	0	0	1	1	1	0	0	0	0	0	1	0	1	0	0	0	0	0	0	0	0	0	0	0	0	7.17		5.5		2.42	6.96	1.22
301	1	65	1	0	1		74	203	91		1	0	0	0	0	0	0	1	0	0	1	0	0	0	0	0	0	0	0	0	1	0	0	0	0	0	0	0	0	0	0	0	6.94		8.3		2.49	4.24	1.14
302	1	60	0	0	1	153	58	130	70	24.7768	1	0	0	0	0	0	0	0	0	0	0	0	0	0	0	0	0	0	0	0	0	0	0	0	0	0	0	0	0	0	0	0	6.84		8	225	1.73	3.21	0.7
303	1	47	1	0	1	174	78	111	61	25.763	1	1	1	0	0	0	0	0	0	0	1	0	0	0	0	0	0	0	1	1	0	0	0	0	0	0	0	0	0	0	0	0	6.68		6.1	162	1.39	5.72	1.06
304	1	69	0	0	1	160	68	160	70	26.5625	1	0	0	0	0	1	0	1	0	0	1	0	0	0	0	0	0	0	0	0	0	0	1	0	0	0	0	0	0	0	0	0	8.17		8.9	272	1.56	5.03	0.92
305	1	57	1	0	1	171	95	240	120	32.4886	1	0	1	0	0	0	0	1	0	0	1	0	0	0	0	1	0	1	0	0	0	0	0	0	0	0	0	0	0	0	0	0	15.29		6.1	227	1.44	6.46	1.21
306	1	46	1	0	1	168	75	120	75	26.5731	0	0	0	0	0	1	0	0	0	1	0	0	0	0	0	0	0	0	0	0	0	0	0	0	0	0	0	0	0	0	0	0	8.89	19.88	9.1	369	1.23	4.21	1.12
307	1	58	1	0	1	162	70	145	65	26.6728	1	0	0	0	0	0	0	0	0	1	1	0	0	0	0	1	0	1	0	1	0	0	0	0	0	0	0	0	0	0	0	0	6.4		5.4	176.2	2.31	4.05	0.85
308	1	44	0	0	1	158	56.1	120	70	22.4724	1	0	0	0	0	0	0	1	0	0	1	0	0	0	0	0	0	0	0	0	0	0	1	0	0	0	0	0	0	0	0	0	17.74	10.31	11.5		1.44	4.66	1.18
309	1	39	1	0	1	169	73	166	102	25.5593	1	0	0	0	0	1	0	1	0	0	0	0	0	0	0	0	0	0	1	0	0	0	1	0	0	0	0	0	0	0	0	0	8.03		8.4	221.2	2.45	5.46	1.03
310	1	54	1	0	1	173	83	130	80	27.7323	1	0	0	0	0	1	0	0	0	0	0	0	0	0	0	0	0	0	0	0	0	0	0	0	0	0	0	0	0	0	0	1	5.34		5.3	133.4	1.56	3.36	0.85
311	1	74	1	0	1	166	60	130	68	21.7738	0	0	0	0	0	0	0	0	0	0	0	0	0	0	0	0	0	0	0	0	0	0	0	0	0	0	0	0	0	0	0	0	14.91		11.4	348.2	1.1	6.63	1.56
312	1	52	1	0	1	181	84	200	100	25.6402	1	1	1	0	0	0	0	0	0	0	1	1	0	1	0	0	0	0	0	0	0	0	0	0	0	0	0	0	0	0	0	0	9.63		8		2.21	3.57	0.88
313	1	64	0	0	1	162	69	125	78	26.2917	1	0	0	0	0	1	0	0	0	0	0	0	0	0	0	0	0	0	0	0	0	0	1	0	0	0	0	1	0	0	0	0	4.1		7.2	190.7	1.15	5.84	1.34
314	1	66	1	0	1	172	100	166	86	33.8021	1	0	1	0	0	0	0	0	0	0	1	0	0	1	0	0	0	0	0	0	0	0	1	0	0	0	0	0	0	0	0	0	6.45		8.7		1.53	4.85	0.93
315	1	61	1	0	1	180	95	120	70	29.321	1	1	1	0	0	1	0	1	0	1	1	0	0	0	0	1	0	1	1	1	0	0	1	0	0	0	0	0	0	0	0	0	14.4	8.22	9.9	310.4	2.4	5.51	1.09
316	1	45	1	1	1	168	62	139	86	21.9671	0	0	1	0	0	0	0	0	0	0	1	0	0	0	0	0	0	0	1	1	0	0	1	0	0	0	0	0	0	0	0	0	7.72	14.93	7.3		2.01	3.83	0.6
317	1	63	1	0	1	170	75	120	70	25.9516	0	0	0	0	0	0	0	0	0	0	0	0	0	0	0	0	0	0	0	0	0	0	0	0	0	0	0	0	0	0	0	0	5.58		8.2	259.7	0.6	4.34	1.05
318	1	70	1	0	1	168	73	115	60	25.8645	1	0	1	0	0	1	0	0	0	0	0	0	0	0	0	0	0	0	1	0	0	0	1	0	0	0	0	0	0	0	0	0	10.06		8.7	273.7	1.68	3.85	0.95
319	1	57	1	1	1	172	78	159	89	26.3656	1	0	1	0	0	1	0	0	0	0	1	1	0	0	0	0	0	0	0	1	0	0	0	0	0	0	0	0	0	0	0	0	7.79		7.9		1.87	5.98	0.83
320	1	70	0	0	1	158	71	140	60	28.441	1	0	1	0	0	0	0	0	0	0	1	0	0	0	0	1	0	1	1	1	0	0	1	0	0	0	0	0	0	0	0	0	7.5		6.2	174.3	2.15	3.12	0.73
321	1	56	1	0	1	170	80	158	74	27.6817	1	0	0	0	0	0	0	0	0	0	1	0	0	0	0	0	0	0	0	1	0	0	0	0	0	0	0	0	0	0	0	0	6.88		6.4		0.88	4.23
322	1	54	1	0	1	175	82	140	90	26.7755	1	0	1	1	0	1	0	0	0	0	1	1	0	1	0	0	0	0	0	1	1	0	0	0	0	0	0	0	0	0	0	0	5.12		9	115.9	1.71	3.55	0.59
323	1	52	1	1	1	170	85	130	80	29.4118	1	1	1	0	0	1	0	0	0	1	0	0	1	1	1	0	0	0	0	0	0	0	1	0	0	0	0	0	0	0	0	0	5.07		6.8	190.4	1.35	4.05	0.95
324	1	86	1	1	1	168	65	150	70	23.03	1	0	0	0	0	0	0	0	0	0	0	0	0	0	0	0	0	0	0	0	0	0	0	0	0	0	0	0	0	0	0	0	5.21		5.1	186.7	1.45	3.72	1.02
325	1	54	0	0	1	164	73	180	90	27.1416	1	0	0	0	0	1	0	0	0	1	1	0	1	0	0	0	0	0	0	0	0	0	1	1	0	0	0	0	0	0	0	1	6.59	18.33	8.6	247.3	2.16	3.71	1
326	1	50	0	0	1	165	70	120	70	25.7117	0	0	0	0	0	0	0	0	0	0	0	0	0	0	0	0	0	0	0	0	0	0	0	0	0	0	0	0	0	0	0	0	15.59		8.3	319.6	0.94	3.51	1.5
327	1	83	1	0	1	168	83.5	115	60	29.5848	1	0	1	0	0	0	0	0	0	0	1	0	0	1	0	0	0	0	0	0	0	0	0	0	0	0	0	0	0	0	0	0	8.3		12		0.8	2.72	1.26
328	1	47	0	1	1	159	70.7	110	70	27.9657	0	0	0	0	0	0	0	0	0	0	1	0	0	0	0	0	0	0	0	0	0	0	1	0	0	0	0	0	0	0	0	0	6.11		7.9	85.5	2.5	7.37	0.96
329	1	58	1	0	1	162	68	120	70	25.9107	0	1	1	0	0	1	0	0	0	0	1	0	0	0	0	0	0	0	1	0	0	0	0	0	0	0	0	0	0	0	0	0	7.11	15.93	7.7	239.7	2.19	5.78	1.23
330	1	53	0	0	1	150	63	164	80	28	1	0	0	0	0	0	0	0	0	0	1	0	0	0	0	0	0	0	1	0	0	0	1	0	0	0	0	0	0	0	0	0	5.75		9.7		1.78	4.35	0.95
331	1	65	0	0	1	150	58	120	80	25.7778	1	1	1	0	0	0	0	0	0	0	1	0	0	0	0	0	0	1	0	0	1	0	1	0	0	0	0	0	0	0	0	1	4.85		11.5	140.8	1.52	8.65	2.39
332	1	61	1	0	1		72	120	70		0	0	1	0	0	0	0	1	0	0	0	0	0	0	0	0	0	0	1	0	0	0	1	0	0	0	0	0	0	0	0	1	8.42	14.11	10.6	324.9	0.83	4.7	1.91
333	1	37	1	0	1	170	80	130	70	27.6817	1	1	1	0	0	1	0	1	0	0	1	0	0	0	0	0	0	0	0	0	0	0	1	0	0	0	0	0	0	0	0	0	6.33	6.56	7.8	169.9	1.11	4.44	0.66
334	1	60	0	0	1	159	86.3	138	86	34.1363	1	0	1	0	0	1	0	0	0	0	1	0	0	0	0	0	0	0	1	0	0	0	1	0	0	0	0	0	0	0	0	0	10.72	16.71	8.7	216.8	1.56	3.37	0.83
335	1	64	1	1	1	170	90	145	90	31.1419	1	0	1	0	0	1	0	0	0	0	1	0	0	0	0	0	0	0	0	1	0	0	0	0	0	0	0	0	0	0	0	0	6.42		8.2	247.5	1.46	4.56	1.2
336	1	72	0	0	1	145	63	131	80	29.9643	1	0	0	0	0	1	0	0	0	0	1	0	0	0	0	0	0	0	1	0	0	0	1	0	0	0	0	0	0	0	0	0	19.63	29.73	10		6.03	6.85	0.77
337	1	68	1	1	1		80.4	140	90		1	0	0	0	0	0	0	0	0	0	0	0	0	0	0	0	0	0	0	0	0	0	0	0	0	0	0	0	0	0	0	0	6.84		6.9	219.2	3.1	4.16	0.91
338	1	52	1	0	1	170	86	132	85	29.7578	1	0	0	0	0	1	0	0	0	1	1	1	0	0	0	0	0	0	0	1	1	0	0	0	0	0	0	0	0	0	0	0	3.85		6.6	245.3	1.35	3.49	0.82
339	1	57	0	0	1	159.5	68.5	134	90	26.9258	0	0	1	0	0	0	0	0	0	0	0	0	0	0	0	0	0	0	0	0	0	0	1	0	0	0	0	0	0	0	0	0	8.63	18.96	8.8	280.5	0.94	4.52	1.57
340	1	50	1	0	1	171	98	140	85	33.5146	1	0	0	1	0	1	0	1	0	0	1	0	0	0	0	1	0	1	0	1	0	0	0	0	0	0	0	0	0	0	0	0	5.04		6.1	88.2	0.97	3.86	1.22
341	1	66	0	0	1	157	66.5	185	84	26.9788	1	1	1	1	0	0	0	0	0	1	1	1	0	1	0	0	0	0	0	1	1	0	0	0	0	0	0	0	0	0	0	0	4.55		5.3		2.12	8.89	1.19
342	1	73	1	0	1	168	64	115	78	22.6757	0	0	0	0	0	0	0	0	0	0	0	0	0	0	0	0	0	0	0	0	0	0	0	0	0	0	0	0	0	0	0	0	3.7		7.9	370.5	0.62	4.54	1.43
343	1	46	0	0	1		69.2	181	97		1	0	0	0	0	0	0	0	0	0	1	0	0	0	0	0	0	0	0	1	1	0	1	0	0	0	0	0	0	0	0	0	5.98		10.4	90.2	3.18	9.84	2.26
344	1	51	1	0	1	169	76	120	70	26.6097	0	0	1	0	0	1	0	0	0	0	1	0	0	0	0	0	0	0	0	0	0	0	1	1	0	0	0	0	0	0	0	0	6.31		7.2	217.9	1.17	3.99	0.95
345	1	46	1	0	1	168	67	114	78	23.7387	0	0	0	0	0	0	0	0	0	0	0	0	0	0	0	0	0	0	0	0	0	0	1	0	0	0	0	0	0	0	0	0	5.93		9.5		1.11	4.71	1.36
346	1	46	0	0	1			130	70		0	0	1	0	0	0	0	0	0	0	0	0	0	0	0	0	0	0	0	0	0	0	0	0	0	0	0	0	0	0	0	0	11.35		9.9		0.78	3.24	1.08
347	1	54	0	0	1	173	70	192	83	23.3887	1	1	0	0	0	1	0	0	0	0	1	0	0	0	0	1	0	1	0	1	0	0	0	0	0	0	0	0	0	0	0	0	5.28		8	221.1	7.64	5.15	0.98
348	1	53	1	0	1	172	66	140	82	22.3094	1	0	0	0	0	0	0	0	0	0	0	0	0	0	0	0	0	0	1	0	0	0	1	0	0	0	0	0	0	0	0	0	6.24		6.8	176.4	2.28	3.58	0.88
349	1	52	0	0	1	157	70	118	80	28.3987	0	0	0	0	0	1	0	1	0	0	0	0	0	0	0	0	0	0	0	0	0	0	1	0	0	0	0	0	0	0	0	0	9.32		8		3.46	4.63	0.68
350	1	62	0	0	1	160	68	187	115	26.5625	1	1	1	0	0	0	0	0	0	0	1	1	1	1	0	0	1	1	0	1	0	0	1	0	0	0	0	0	0	0	0	0	3.94		5.9	63.6	1.56	6.13	1.49
351	1	63	1	0	1	163	64.9	160	72	24.427	1	0	1	0	0	0	0	0	0	0	1	0	1	0	0	0	0	0	1	1	0	0	0	0	0	0	0	0	0	0	0	0	5.93		6.8	160.8	1.12	4.78	1.54
352	1	51	1	0	1	162	63	133	73	24.0055	0	1	0	0	0	0	0	0	0	0	1	0	0	0	0	0	0	0	0	0	0	0	0	0	0	0	0	0	0	0	0	0	5.94		6.2	136.9	0.87	3.94	1.66
353	1	52	1	0	1	183	91.7	110	70	27.3821	1	0	1	0	0	0	0	0	0	1	1	1	0	0	0	1	0	1	1	1	0	0	1	0	0	0	0	0	0	0	0	0	8.38		7.1	141.8	1.08	4.51	0.89
354	1	54	1	0	1		75	165	90		1	0	0	0	0	0	0	0	0	0	1	0	0	0	0	0	1	0	0	0	0	0	1	0	0	0	0	0	0	0	0	0	7.05		8.2	139.7	1.28	4.69	0.77
355	1	47	1	0	1	172	82	150	100	27.7177	1	0	0	0	0	1	0	0	0	0	1	0	0	0	0	0	0	0	0	0	0	0	0	0	0	0	0	0	0	0	0	0	8.68		7.3	202	2.42	6.76	0.96
356	1	39	1	1	1	170	85	150	90	29.4118	1	0	1	0	1	1	0	0	0	1	1	0	0	0	0	0	0	0	1	0	0	0	0	0	0	0	0	0	0	0	0	0	8.4	13.76	9.7		2.69	5.87	0.85
357	1	52	1	0	1	165	81.4	160	104	29.899	1	1	1	0	0	1	0	0	0	0	0	0	0	1	0	0	0	0	1	0	0	0	1	0	0	0	0	0	0	0	0	0	10.56	16.42	9.6	306.9	2.38	5.92	1.1
358	1	53	1	0	1	176.5	75	142	90	24.0753	1	0	0	0	0	1	0	0	0	1	1	0	0	0	0	0	0	0	0	0	0	0	1	0	0	0	0	0	0	0	0	0	6.56		5.9		1.13	4.87	0.88
359	1	51	1	0	1	173	89	138	89	29.737	1	0	0	0	0	1	0	1	0	1	0	0	0	0	0	0	0	0	0	0	0	0	1	0	0	0	0	0	0	0	0	0	6.59		6.5	231.6	0.9	3.88	1.03
360	1	66	0	0	1	149	77	158	78	34.6831	1	0	1	0	0	0	0	0	0	0	1	0	0	0	0	0	0	1	1	0	0	0	1	0	0	0	0	0	0	0	0	0	9.09		8.2	228.3	1.84	5.47	1.28
361	1	54	1	0	1	168	60.8	150	80	21.542	1	1	1	0	0	0	0	0	1	0	1	1	0	0	0	0	0	1	0	1	0	0	0	0	0	0	0	0	0	0	0	0	9.72		6.5		2.27	5.5	0.85
362	1	44	1	0	1	171	84.6	143	100	28.932	1	0	0	0	0	1	0	1	0	0	1	0	0	0	0	0	0	1	0	0	0	0	0	0	0	0	0	0	0	0	0	0	5.59		5.9	127	1.45	4.33	1.04
363	1	67	1	0	1	170	76	169	86	26.2976	1	0	0	0	0	0	0	0	0	0	1	0	0	0	0	0	0	0	0	0	0	0	0	0	0	0	0	0	0	0	0	0	4.24		5.3	164.9	0.7	4.42	1.23
364	1	52	0	0	1	160	69.2	135	75	27.0312	1	1	1	0	0	0	0	0	0	0	1	0	0	1	0	0	1	1	1	0	0	0	1	0	0	0	0	1	0	0	0	0	13		8.8		1.84	5.47	1.01
365	1	55	0	0	1		49	138	72		0	0	1	0	0	1	0	0	0	0	0	0	0	0	0	0	0	0	0	0	0	0	0	0	0	0	0	0	0	0	0	0	13.9	15.38	10.6		1.51	5.44	0.81
366	1	60	1	0	1	178	88.9	168	90	28.0583	1	1	1	0	0	0	0	0	0	0	1	0	0	1	1	1	0	0	0	0	0	0	0	0	0	0	0	0	0	0	0	0	15.16		7.1		0.57	3.48	1.16
367	1	53	0	0	1		77	135	80		0	0	1	0	0	1	0	1	0	0	0	0	0	0	0	0	0	0	1	0	0	0	1	0	0	0	0	0	0	0	0	0	10.2	14.11	8.8		2.64	5	0.64
368	1	61	1	0	1	174	72	180	110	23.7812	1	0	1	0	0	0	0	0	0	0	1	0	0	0	0	0	0	0	1	0	0	0	1	0	0	0	0	0	0	0	0	0	12.34		11.2	410.4	1.14	4.91	1.18
369	1	55	0	1	1	154	69	120	60	29.0943	0	0	0	0	0	1	0	1	0	0	0	0	0	0	0	0	0	0	1	0	0	0	1	0	0	0	0	0	0	0	0	0	6.62		7.8	245.9	1.55	5.2	1.15
370	1	46	1	0	1	172	77.4	150	80	26.1628	1	0	0	0	0	0	0	0	0	0	1	0	0	0	0	0	0	0	0	1	0	0	0	0	0	0	0	0	0	0	0	0	19.32		6.9	196.7	2.3	5.14	0.53
371	1	59	1	0	1	166	68	130	78	24.677	0	0	0	0	0	0	0	0	0	0	0	0	0	0	0	0	0	0	0	0	0	0	0	0	0	0	0	0	0	0	0	0	4.7		6.3	272.6	0.61	5.86	2.14
372	1	37	1	0	1	170	60	138	75	20.7612	1	0	0	0	0	0	0	0	0	1	1	0	0	0	0	0	0	0	0	1	0	0	0	0	0	0	0	0	0	0	0	0	5.36		5.2	157.8	0.62	2.51	1.54
373	1	63	0	0	1	160	81	160	84	31.6406	1	1	1	0	0	0	0	1	0	0	1	0	0	1	0	0	0	0	0	1	0	0	0	0	0	0	0	0	0	0	0	0	4.73		5.8	154	0.77	4.34	1.52
374	1	65	1	0	1	172	72	176	112	24.3375	1	0	0	0	0	0	0	0	0	0	1	0	0	0	0	0	0	0	0	0	0	0	1	0	0	0	0	0	0	0	0	0	6.93		6.5		2.9	3.55	0.78
375	1	53	1	0	1	180	89	150	90	27.4691	1	1	1	0	0	0	0	0	0	0	1	0	0	0	0	1	0	1	1	1	0	0	1	0	0	0	0	0	0	0	0	0	4.99		7.6	96.6	1.48	4.67	1.21
376	1	61	1	0	1	166	91.4	162	74	33.1688	1	1	1	0	0	1	0	0	0	0	1	0	0	1	0	0	0	0	1	0	0	0	1	0	0	0	0	0	0	0	0	0	9.14	18.02	9.3	240.2	12.92	6.55	1.39
377	1	46	0	0	1	159	58	160	100	22.9421	1	0	1	0	0	1	0	1	0	1	1	0	0	0	0	0	0	0	1	1	0	0	1	0	0	0	0	1	0	0	0	1	13.88	23.46	12.6	356.4	1.12	7.02	1.75
378	1	43	1	0	1	173	59	133	76	19.7133	0	0	0	0	0	0	0	0	0	0	0	0	0	0	0	0	0	0	0	0	0	0	0	0	0	0	0	0	0	0	0	0	12.04		10.3	459.9	0.79	6.97	1.85
379	1	37	1	0	1	170	60	115	80	20.7612	0	0	0	0	0	0	0	0	0	0	0	0	0	0	0	0	0	0	0	0	0	0	0	0	0	0	0	0	0	0	0	0	11.96	13.58	9.9		2.87	4.52	1.01
380	1	63	1	0	1		109.4	120	70		1	0	0	0	0	1	0	0	0	0	0	0	1	0	0	0	0	0	0	0	0	0	0	0	0	0	0	0	0	0	0	0	8.37	13.4	7.3	232.9	1.19	3.58	1
381	1	57	1	0	1	180	75	100	80	23.1481	1	0	0	0	0	1	0	0	1	0	0	0	0	0	0	0	0	0	0	0	0	0	0	0	0	0	0	0	0	0	0	0	9.24	13.89	10.7	344.5	12.77	5.34	0.75
382	1	79	0	0	1	152	50	130	100	21.6413	1	1	1	1	0	0	0	0	0	0	0	0	0	1	0	0	0	0	0	0	0	0	0	0	0	0	0	0	0	0	0	0	10.19	18.63	10.6	274.8	1.38	4.25	1.13
383	1	52	0	0	1	165	67.1	110	80	24.6465	1	0	0	0	0	1	0	1	0	0	1	0	0	0	0	0	0	1	0	0	0	0	1	0	0	0	0	0	0	0	0	0	10.92	6.01	12.6	229.6	0.77	2.33	0.61
384	1	51	1	0	1		83.7	162	84		1	0	1	0	0	0	0	0	0	0	1	0	0	1	0	0	0	0	0	0	0	0	0	0	0	0	0	0	0	0	0	0	13.14		7.5		10.63	5.9	0.74
385	1	60	0	0	1	159	56	102	60	22.151	0	0	0	0	0	0	0	0	0	1	0	0	0	0	0	0	0	0	0	0	0	0	1	0	0	0	0	0	0	0	0	0	4.71		7.7	327.7	0.5	5.14	1.59
386	1	66	0	1	1		49.9	128	60		1	0	1	0	0	0	0	1	0	0	0	0	0	1	0	0	0	0	1	0	0	0	1	0	0	0	0	0	0	0	0	0	29.13	23.28	9.5	372	1.01	3.75	1.27
387	1	51	1	0	1	185	103	120	100	30.095	1	1	1	0	0	1	0	0	0	0	1	0	0	0	0	0	0	0	1	0	0	0	1	0	0	0	0	0	0	0	0	0	10.63	10.99	10.4	378.1	1.24	4.04	1
388	1	54	1	0	1		101.5	192	113		1	0	1	0	0	1	0	0	0	0	1	1	0	1	0	0	0	0	0	0	0	0	0	0	0	0	0	0	0	0	0	0	3.16		6		2.81	6.53	0.98
389	1	44	1	0	1	170	85	150	98	29.4118	1	0	1	0	0	0	0	1	0	0	1	0	0	0	0	0	0	0	1	0	0	0	0	0	0	0	0	0	0	0	0	0	4.52		5.1	51.2	1.69	8.43	1.18
390	1	56	1	0	1	177	91	130	88	29.0466	1	0	0	0	0	0	0	0	0	0	0	0	0	0	0	0	0	0	0	0	0	0	0	0	0	0	0	0	0	0	0	0	3.84		5.9	144	1.86	3.87	0.85
391	1	67	0	0	1	162	67	162	80	25.5296	1	0	1	0	0	0	0	0	0	0	1	0	0	1	0	0	0	0	0	0	0	0	0	0	0	0	0	0	0	0	0	0	6.4		8.4	202.9	2.29	6.12	1.16
392	1	52	1	0	1	167	62	120	70	22.231	0	0	0	0	0	0	0	0	0	0	1	0	0	0	0	0	0	0	0	0	0	0	1	0	0	0	0	0	0	0	0	0	11.48		9.2		1.38	3.5	1.46
393	1	61	0	0	1	155	61	130	80	25.3902	1	0	1	0	0	0	1	0	0	0	1	0	0	0	0	0	0	0	1	0	0	0	0	0	0	0	0	0	0	0	0	0	5.25		5.8	245.4	1.31	3.23	1.29
394	1	41	1	0	1	178	103.4	150	98	32.6348	1	0	1	0	0	1	0	1	0	1	1	1	0	1	0	0	0	0	0	1	0	0	0	0	0	0	0	0	0	0	0	0	7.05		5.2	192.1	2.33	5.2	0.74
395	1	57	0	0	1	157	72	125	80	29.2101	0	0	0	0	0	1	0	1	0	0	0	0	0	0	0	0	0	0	0	0	0	0	1	0	0	0	0	0	0	0	0	0	3.31	8.24	7.2	263.6	1.46	4.68	0.97
396	1	58	1	0	1		83	140	78		1	0	0	0	0	0	0	1	0	0	1	0	0	0	0	0	0	0	0	0	0	0	1	0	0	0	0	0	0	0	0	0	6.8		9.2	255.2	0.97	3.92	1.35
397	1	59	1	0	1	171	64	112	92	21.8871	1	0	0	0	0	1	0	0	0	0	1	0	0	0	0	0	0	0	1	1	0	0	0	1	0	0	0	0	0	0	0	0	5.6		6.1	198	0.67	3.19	0.87
398	1	59	0	0	1	155	57	130	80	23.7253	1	0	1	0	0	0	0	0	0	0	1	0	0	0	0	0	0	0	1	0	0	0	0	0	0	0	0	0	0	0	0	0	5.42	16.67	5.9		1.31	4.41	1.23
399	1	73	1	0	1	173.5	63.2	135	68	20.9951	1	0	1	0	0	0	0	0	0	1	1	0	0	1	0	0	1	1	0	0	0	0	1	1	0	1	0	0	0	0	0	0	5.95	15.19	6.6	205	1.4	3.67	0.83
400	1	56	1		1	170	60	150	87	20.7612	1	0	0	0	0	0	0	0	0	0	1	0	0	0	0	0	0	0	0	1	0	0	0	0	0	0	0	0	0	0	0	0	12.81		8.3	326.8	0.71	2.66	1.11
401	1	63	1	0	1		92	176	83		1	0	1	0	0	0	0	0	0	0	1	1	0	0	0	0	0	0	1	1	0	0	0	0	0	0	0	0	0	0	0	0	7.5		8.5	177.8	2.43	6.72	0.88
402	1	81	0	0	1	171	68	130	75	23.255	0	0	1	0	0	0	0	0	0	0	1	0	0	1	1	0	0	1	0	1	0	0	0	0	0	0	0	0	0	0	0	0	8.23		9.4	300.4	1.01	5.14	1.45
403	1	63	1	0	1			168	71		0	0	0	0	0	0	0	0	0	0	1	0	0	0	0	0	0	0	0	0	0	0	0	0	0	0	0	0	0	0	0	0	4.81		5.7		1.46	5.45	0.83
404	1	41	1	0	1			129	75		0	1	0	0	0	1	0	0	0	0	0	0	0	0	0	0	0	0	0	0	0	0	0	0	0	0	0	0	0	0	0	0	17.44		11.3		2.26	5.3	0.91
405	1	50	0	0	1	160	58	104	68	22.6562	0	0	0	0	0	0	0	0	0	0	0	0	0	0	0	0	0	0	0	0	0	0	0	0	0	0	0	0	0	0	0	0	5.67		7.9	305	0.91	4.39	1.3
406	1	56	1	0	1	167	69	202	118	24.7409	1	0	0	0	0	0	0	0	0	0	1	0	0	0	0	0	0	0	1	0	0	0	0	1	0	0	0	0	0	0	0	0	5.14	8.65	7.5	169.1	3.33	4.16	0.91
407	1	47	0	0	1	162	61	150	77	23.2434	0	0	0	0	0	0	0	0	0	0	0	0	0	0	0	0	0	0	0	0	0	0	0	0	0	0	0	0	0	0	0	0	4.69		7.3	210.7	0.84	3.3	1.51
408	1	69	0	0	1	158	75	142	80	30.0433	1	1	1	1	0	1	0	0	0	0	0	0	0	0	0	0	0	0	0	0	0	0	1	0	0	0	0	0	0	0	0	0	8.36		8.2	221.3	2.54	5.11	0.93
409	1	58	1	0	1	158	66	140	70	26.4381	0	1	1	0	0	0	0	0	0	0	0	0	0	1	0	1	0	0	0	0	0	0	0	0	0	0	0	0	0	0	0	0	6.89		6.5	240.8	1.05	4.56	0.92
410	1	64	0	0	1	156	66.4	180	70	27.2847	1	0	1	1	1	0	0	0	0	1	1	1	0	1	0	0	0	1	1	1	0	0	1	0	0	0	0	0	0	0	0	0	4.38		5.5	190	1.6	3.77	1.16
411	1	46	1	0	1		96	130	81		1	0	1	0	0	1	0	0	0	0	0	0	0	0	0	0	0	0	1	0	0	0	0	0	0	0	0	0	0	0	0	0	7.68	15.43	7.5	209.4	11.3	8.83	0.97
412	1	50	0	0	1	168	77	140	83	27.2817	1	1	1	0	0	0	0	0	0	0	1	0	0	1	0	0	0	0	0	1	0	0	0	0	0	0	0	0	0	0	0	0	6.87		6.8		2.7	4.24	0.7
413	1	60	1	0	1	171	78	167	99	26.6749	1	0	1	0	0	1	0	0	0	1	1	0	0	0	0	0	0	0	0	0	0	0	0	0	0	0	0	0	0	0	0	0	10.76		10.3		1.99	5.61	1.14
414	1	63	1	0	1	170	80	173	100	27.6817	1	0	0	0	0	0	0	0	0	0	1	0	0	0	0	0	0	0	0	1	0	0	0	0	0	0	0	0	0	0	0	0	5.84		5.2		0.73	3.92	1.17
415	1	62	1	0	1	175	79	121	65	25.7959	1	1	1	0	0	0	0	0	0	0	0	0	1	1	0	1	0	0	1	0	0	0	0	0	0	0	0	0	0	0	0	0	10.32		9.1	316.6	0.71	2.71	1.03
416	1	50	1	0	1	173	83	167	104	27.7323	1	0	0	0	0	1	0	0	0	1	1	0	0	0	0	0	0	0	0	0	0	0	0	0	0	0	0	0	0	0	0	0	9.11		6.9	219	2.73	3.9	1.29
417	1	54	1	0	1	171	68	126	89	23.255	0	0	1	0	0	0	0	0	0	0	0	0	0	0	0	0	0	0	1	0	0	0	0	0	0	0	0	0	0	0	0	0	6.23	20.4	8.7	306.7	1.18	4.97	0.95
418	1	59	0	0	1	170	90	130	80	31.1419	0	1	1	1	0	0	0	0	0	0	0	0	0	1	0	0	0	0	0	0	0	0	1	0	0	0	0	1	0	0	0	0	12.84		11	332.8	2.12	3.09	0.89
419	1	37	1	0	1	169	78	140	90	27.31	1	0	1	1	0	0	0	0	0	0	0	0	0	0	0	0	0	0	0	0	0	0	0	0	0	0	0	0	0	0	0	0	5.65		7	271	1.32	2.74	0.81
420	1	81	0	0	1	164	63	132	82	23.4236	1	0	0	1	0	0	1	1	0	0	1	0	0	0	0	0	0	1	0	0	0	0	1	0	0	0	0	0	0	0	0	0	5.81	8.51	6.6	160.3	0.93	4.25	2.05
421	1	75	1	0	1	163	77	130	80	28.9811	1	1	1	1	0	1	0	0	0	0	1	0	0	0	0	0	0	0	1	0	0	0	1	0	0	0	0	0	0	0	0	0	8.84		8.9	275.7	1.23	3.69	1.1
422	1	53	0	0	1	160	59	118	83	23.0469	0	0	0	0	0	0	0	0	0	1	0	0	0	0	0	0	0	0	0	0	0	0	1	0	0	0	0	1	0	1	0	0	6.24	14.02	6.6	223.1	2.63	4.75	1.14
423	1	43	1	0	1		91.2	115	80		0	0	0	0	0	1	0	1	0	0	0	0	0	0	0	0	0	0	0	0	0	0	0	0	0	0	0	0	0	0	0	0	7	15.58	7.1	269.7	1.33	4.29	0.84
424	1	66	1	0	1	178	82	150	80	25.8806	1	0	0	0	0	0	0	0	0	0	1	1	0	0	0	0	0	0	0	1	0	0	0	0	0	0	0	0	0	0	0	1	18.2		5.9		0.99	3.99	1.07
425	1	59	0	0	1		74	163	83		1	0	1	0	0	0	0	0	0	0	1	0	0	1	0	1	0	1	0	0	0	0	0	0	0	0	0	0	0	0	0	0	9.45		7.6	329	2.34	6.68	0.81
426	1	78	1	0	1	169	76	110	70	26.6097	0	0	0	0	0	1	0	0	0	0	1	0	0	0	0	0	0	0	0	0	0	0	1	0	0	0	0	0	0	0	0	0	7.62		11.4		1.16	5.43	0.76
427	1	59	1	0	1	183	84.6	163	102	25.262	1	1	1	0	0	0	0	0	0	0	1	0	0	0	0	0	0	0	1	0	0	0	0	0	0	0	0	0	0	0	0	0	15.67		9.9	209.4	2.06	4.96	0.89
428	1	60	0	0	1	165	74	125	70	27.1809	1	0	0	0	0	0	0	0	0	0	1	0	0	0	0	0	1	0	0	0	0	0	1	1	0	0	0	0	0	0	0	0	4.93		8.7	132	2.24	5.15	0.96
429	1	80	1	0	1	173	75	128	70	25.0593	1	0	0	0	0	0	0	1	0	0	1	0	0	0	0	0	0	1	0	0	0	0	0	0	0	0	1	0	0	1	0	0	2.13		7	196.1	1.41	3	1.18
430	1	53	1	0	1	162	65	120	80	24.7676	1	0	0	0	0	0	0	0	0	0	1	1	0	0	0	0	0	0	0	1	0	0	1	0	0	0	0	0	0	0	0	0	5.51		5.1	89.4	0.94	4.19	1.1
431	1	53	1	0	1	156	64	136	73	26.2985	1	1	1	0	0	1	0	0	0	0	1	0	0	1	0	0	0	0	0	0	0	0	1	0	0	0	0	0	0	0	0	0	7.96	20.3	7		1.19	3.82	0.84
432	1	57	1	0	1	170	85	120	80	29.4118	1	0	0	0	0	1	0	0	0	0	1	0	0	0	0	0	1	0	0	0	0	0	1	0	0	0	0	0	0	0	0	0	4.11		7.5		1.29	4.57	1.25
433	1	60	0	0	1	163	59.8	155	90	22.5074	1	0	0	1	0	0	0	0	0	0	1	1	0	0	0	0	0	1	0	1	0	0	1	0	0	0	0	0	0	0	0	0	30.71	16.67	6.9		1.59	10.99	1.64
434	1	46	0	0	1	171	67	150	90	22.913	0	0	0	0	0	0	0	0	0	0	1	0	0	0	0	0	0	0	0	0	0	0	0	0	0	0	0	0	0	0	0	0	7.76		10.4		1.35	4.69	1.82
435	1	44	1	0	1	170	79	120	90	27.3356	0	0	0	0	0	0	0	0	0	0	0	0	0	0	0	0	0	0	0	0	0	0	0	0	0	0	0	0	0	0	0	0	9.37	18.39	6.9	249	2.62	4.81	0.85
436	1	44	1	0	1	175	72	128	77	23.5102	0	0	0	0	0	1	0	0	0	0	0	0	0	0	0	0	0	0	0	0	0	0	0	0	0	0	0	0	0	0	0	0	11.64		8.2	161.3	2.02	2.76	0.34
437	1	62	1	1	1	170	77	144	78	26.6436	1	0	1	1	1	1	0	0	0	1	1	0	1	0	0	0	0	0	0	0	0	0	1	0	0	0	1	0	0	0	0	1	6.53		8	228.4	1.41	4.59	0.7
438	1	50	1	1	1	175	81	135	90	26.449	1	0	0	0	0	0	0	0	0	0	1	0	0	0	0	0	0	0	0	0	0	0	0	0	0	0	0	0	0	0	0	0	3.45		6.8	113.7	0.82	4.92	0.9
439	1	55	1	0	1		68	149	103		0	0	1	0	0	1	0	0	0	0	0	0	0	0	0	0	0	0	1	0	0	0	0	0	0	0	0	0	0	0	0	0	7.43	17.24	6.8		1.17	3.66	0.94
440	1	53	0	0	1		55.4	130	76		0	0	0	0	0	0	0	0	0	0	0	0	0	0	0	0	0	0	0	0	0	0	1	0	0	0	0	0	0	0	0	0	7.3		6.4		2.1	5.63	1.18
441	1	53	1	0	1	170	64	150	90	22.1453	0	0	1	0	0	0	0	1	0	0	1	0	0	0	0	0	0	0	1	0	0	0	0	0	0	0	0	0	0	0	0	0	7.52	13.75	9.1		0.92	4.56	1.31
442	1	58	0	1	1	161	64.5	182	68	24.8833	1	0	1	0	0	0	0	0	0	1	0	0	0	1	0	0	1	0	1	0	0	0	0	0	0	0	0	0	0	0	0	0	9.97		8.3		1.25	3.55	1.02
443	1	57	1	0	1	173	89	140	84	29.737	1	0	1	0	0	1	0	0	0	0	1	0	0	0	0	0	0	1	1	0	0	0	0	0	0	0	0	0	0	0	0	0	14.64		8.7	210.4	1.63	5.26	1.03
444	1	53	1	0	1	170	70.5	120	80	24.3945	1	0	1	0	0	0	0	0	0	0	1	0	0	0	0	0	0	0	0	0	0	0	0	0	0	0	0	0	0	0	0	0	4.2		6.8	175.1	1.36	4.56	0.97
445	1	39	1	0	1	161	77	140	80	29.7056	1	1	1	0	0	1	0	0	0	1	0	0	0	0	0	0	0	0	0	0	0	0	1	0	0	0	0	0	0	0	0	0	12.71	14.24	7.8		14.11	5.98	0.76
446	1	41	1	0	1		9.3	136	87		1	0	0	0	0	1	0	0	0	0	1	0	0	0	0	0	1	0	0	0	0	0	0	0	0	0	0	0	0	0	0	0	11.81		8.7	71	2.45	5.37	0.96
447	1	52	0	0	1	163	77	130	90	28.9811	0	0	1	0	0	1	0	0	0	1	0	0	0	0	0	0	0	0	0	0	0	0	1	0	0	0	0	0	0	0	0	0	6.27	13.75	7.6		1.85	4.87	1.01
448	1	31	0	0	1		74	128	70		0	0	0	0	0	1	0	0	0	0	0	0	0	0	0	0	0	0	0	0	0	0	1	0	0	0	0	0	0	0	0	0	7.05		8.2		2.84	4.69	1.02
449	1	46	0	0	1		83.5	140	72		1	0	1	0	0	1	0	0	0	0	0	0	0	1	0	0	0	0	0	0	0	0	0	0	0	0	0	0	0	0	0	0	8.79		9.1		1.13	4.18	1.35
450	1	35	1	0	1	163	57	172	109	21.4536	1	0	1	0	0	0	0	0	0	0	1	0	0	0	0	0	0	0	1	0	0	0	0	0	0	0	0	0	0	0	0	0	7.26		6.7	276.1	3.19	5.28	0.8
451	1	51	1	0	1	165	71.5	135	90	26.2626	0	0	0	0	0	1	0	0	0	0	1	0	0	0	0	0	0	0	0	0	0	0	0	0	0	0	0	0	0	0	0	0	10.45		8.1	290.1	2.37	4.31	0.7
452	1	59	0	1	1	151	65	126	64	28.5075	1	0	0	0	0	0	0	0	0	0	0	0	0	0	0	0	0	0	0	0	0	0	0	0	0	0	0	0	0	0	0	0	4.28		7.9	230.9	1.4	4.35	0.75
453	1	54	0	0	1	160	63.9	120	80	24.9609	0	0	0	0	0	1	0	0	0	0	0	0	0	0	0	0	1	1	0	0	0	0	1	0	0	0	0	0	0	0	0	0	9.62	9.3	9.2	289.1	1.53	3.93	0.98
454	1	60	1	0	1	162	56.7	132	76	21.6049	1	0	1	0	0	1	0	0	0	0	1	0	0	0	0	0	0	1	0	0	0	0	1	0	0	0	0	0	0	0	0	0	3.56	19.82	8.2		0.96	3.64	1.03
455	1	56	0	0	1	152	53	130	80	22.9398	0	0	0	0	0	0	0	0	0	0	1	0	0	0	0	0	0	0	0	1	0	0	1	0	0	0	0	0	0	0	0	0	6.12	10.23	10.1		1.02	4.91	1.17
456	1	60	0	0	1	158	80	133	86	32.0461	0	0	0	0	0	1	0	0	0	1	0	0	0	0	0	0	0	0	0	0	0	0	0	0	0	0	0	0	0	0	0	0	7.1	15.39	8.5	203.7	1.37	5.13	1.42
457	1	45	1	1	1	160	55	142	78	21.4844	1	0	1	1	0	0	0	0	0	0	0	0	0	0	0	0	0	0	1	0	0	0	1	0	0	0	0	0	0	0	0	0	7.53		9.6	412.7	1.35	3.94	1.79
458	1	45	1	0	1	174	75	136	91	24.7721	0	0	1	0	0	1	0	0	0	0	1	0	0	0	0	0	0	0	1	0	0	0	0	0	0	0	0	0	0	0	0	0	12.31	19.86	10.1		1.81	2.68	0.9
459	1	58	1	0	1	170	76	148	82	26.2976	1	0	1	0	0	1	0	0	0	0	1	0	0	0	0	0	0	0	1	0	0	0	1	1	0	0	0	0	0	0	0	0	20.9		8.7		1.16	4.07	0.78
460	1	46	0	0	1	159	56	154	94	22.151	0	0	1	0	0	0	0	0	0	0	0	0	0	0	0	0	0	0	1	0	0	0	0	0	0	0	0	0	0	0	0	0	5.95		6.8		1.68	3.82	1.06
461	1	60	0	0	1	165	81	130	80	29.7521	1	0	0	0	0	1	0	0	0	1	1	0	0	0	0	0	0	0	0	0	0	0	1	0	0	0	0	0	0	0	0	0	5.3		6	128.5	3.01	5.68	1.1
462	1	51	1	0	1	170	69.7	160	104	24.1176	1	0	1	0	0	0	0	1	0	0	1	0	0	0	0	0	0	0	0	1	0	0	0	0	0	0	0	0	0	0	0	1	4.39		5.8		1.37	5.77	1.11
463	1	53	1	0	1	168	71.2	148	98	25.2268	1	0	1	0	0	1	0	0	0	0	0	0	0	0	0	0	0	0	0	0	0	0	0	0	0	0	0	0	0	0	0	0	8.89	19.72	8.5	257.6	1.39	2.26	0.8
464	1	52	0	0	1	155	72	142	77	29.9688	1	1	1	0	0	0	0	0	0	0	1	0	0	1	0	0	0	0	0	0	0	0	0	0	0	0	0	0	0	0	0	0	6.69		8.5	251.6	1.43	4.4	1.24
465	1	64	1	0	1	173	79	137	70	26.3958	1	0	1	0	1	1	0	1	0	0	0	0	0	1	0	0	0	0	1	0	0	0	1	0	0	0	0	0	0	0	0	0	4.17	8.17	7.4	219.5	0.87	4.07	1.1
466	1	49	1	0	1	171	51.2	173	90	17.5097	1	0	1	0	0	0	0	0	0	0	1	0	0	0	0	0	0	0	0	0	0	0	0	0	0	0	0	0	0	0	0	0	28.87	14.77	7	127.4	0.6	3.87	1.49
467	1	64	1	0	1			145	72		1	0	1	0	0	0	0	0	0	0	1	0	0	1	0	0	0	0	0	0	0	0	0	0	0	0	0	0	0	0	0	0	9.11		5.7		0.89	3.36	1.02
468	1	56	1	0	1	186	80	150	80	23.1241	1	0	0	0	0	0	0	0	0	0	1	0	0	0	0	0	0	1	0	0	0	0	1	0	0	0	0	0	0	0	0	0	8.95		8.3		2.31	4.78	0.68
469	1	54	0	0	1	155	70	160	90	29.1363	1	0	0	0	0	0	0	0	0	0	0	0	0	0	0	0	0	0	0	0	0	0	0	0	0	0	0	0	0	0	0	0	4.25	9.65	6.2	165.1	0.54	4.02	1.39
470	1	53	1	0	1	176	91	124	80	29.3776	0	0	0	0	1	1	0	0	0	0	1	0	0	0	0	0	0	0	0	0	0	0	1	0	0	0	0	0	0	0	0	0	11.56		10.7		2.47	3.29	0.74
471	1	57	0	0	1	158	71	100	60	28.441	1	0	1	0	0	1	0	0	0	0	0	0	0	1	0	0	0	0	0	0	0	0	1	0	0	0	0	0	0	0	0	0	10.53		8.7	353.5	1.73	3.28	0.94
472	1	74	1	0	1	167	72.4	150	84	25.9601	1	0	1	0	0	0	0	0	0	0	0	0	0	0	0	0	0	0	1	0	0	0	1	0	0	1	0	0	0	0	0	1	14.31		7.4	263.4	3.1	4.72	1.11
473	1	61	0	0	1	163	75	130	85	28.2284	1	0	1	1	0	0	0	0	0	0	0	0	1	1	0	0	0	0	0	0	0	0	0	0	0	0	0	0	0	0	0	0	7.12		7.8		2.6	4.24	0.82
474	1	68	0	0	1	155	70	125	80	29.1363	1	1	0	0	0	1	0	0	0	0	0	0	0	0	0	0	0	0	0	0	0	0	1	0	0	0	0	0	0	0	0	0	15.4		9.7	365.8	1.24	4.06	1.04
475	1	55	0	0	1	160	71	120	80	27.7344	0	0	1	0	0	1	0	0	0	0	0	0	0	1	0	0	0	0	1	0	0	0	0	0	0	0	0	0	0	0	0	0	16.42	19.67	12.5	332.8	1.77	5.09	0.94
476	1	38	1	1	1	177	98.7	146	96	31.5044	1	0	0	0	0	1	0	0	0	1	1	1	0	0	0	0	0	0	0	1	0	0	0	0	0	0	0	0	0	0	0	0	6.84		5.6	176	1.74	5.31	0.92
477	1	42	1	0	0	172	72	126	88	24.3375	0	0	0	0	0	0	0	0	0	0	0	0	0	0	0	0	0	0	0	0	0	0	0	0	0	0	0	0	0	0	0	0	6.95		6.2	185.3	1.68	4.38	0.72
478	1	72	0	0	1	146	55	135	87	25.8022	1	1	1	1	0	1	0	0	0	0	0	0	0	1	0	0	0	1	1	0	0	0	0	0	0	0	0	0	0	0	0	0	9.51		11.1	223.7	1.39	4.09	1.21
479	1	54	0	0	1	164	67.5	145	93	25.0967	1	0	0	0	0	0	0	0	0	0	0	0	1	0	0	0	0	0	0	0	0	0	0	1	0	0	0	0	0	0	0	0	16.77	22.01	9.3	364.4	2.79	3.79	0.91
480	1	51	1	0	0		82	135	90		1	0	1	0	1	0	0	0	0	0	1	0	0	1	0	0	0	0	1	0	0	0	0	0	0	0	0	0	0	0	0	0	6.46		10.1		2.82	4.81	0.99
481	1	65	0	0	1	155	55	126	75	22.8928	0	0	0	0	0	0	0	0	0	0	0	0	0	0	0	0	0	0	0	0	0	0	0	0	0	0	0	0	0	0	0	0	7.68		7.1	308.8	6.32	5.69	0.83
482	1	58	1	0	1		75.2	130	70		0	0	0	0	0	0	0	0	0	0	0	0	0	0	0	0	0	0	0	0	0	0	0	0	0	0	0	0	0	0	0	0	8.97	16.26	7.5		1.91	4.91	1.19
483	1	50	1	1	1	171	102	160	72	34.8825	1	1	1	0	0	1	0	1	0	0	1	0	0	0	0	0	0	0	0	0	0	0	0	0	0	0	0	0	0	0	0	1	13.08		5.7	149.1	2.13	6.4	1.72
484	1	51	0	0	1	167	76	164	88	27.2509	1	0	1	0	0	1	0	1	0	0	1	0	0	0	0	0	0	0	0	0	0	0	1	1	0	0	0	0	0	0	0	1	7.13	17.19	8.5	208	0.71	3.74	1.03
485	1	44	0	0	1	172	76	110	70	25.6896	0	0	0	0	0	1	0	0	0	0	1	0	0	0	0	0	0	0	0	0	0	0	1	1	0	0	0	0	0	0	0	0	10.73	19.98	8.3	273	3.3	4.17	0.88
486	1	58	1	0	1	168	56.5	140	63	20.0184	0	0	0	0	0	0	0	0	0	0	0	0	0	0	0	0	0	0	0	0	0	0	0	0	0	0	0	0	0	0	0	0	11.36		8.8	277.5	1.16	4.85	2.14
487	1	54	1	0	1		70	141	73		1	1	1	0	0	0	0	0	0	0	1	0	0	1	0	0	0	0	0	0	0	0	0	0	0	0	0	0	0	0	0	0	4.13		8.4		0.93	3.44	0.81
488	1	64	1	0	1		80.2	103	69		0	0	1	0	0	0	0	0	0	0	1	0	0	1	0	0	1	0	0	0	0	0	0	0	0	0	0	0	0	0	0	0	7.79		11.3		1.06	4.75	0.97
489	1	61	1	1	1	166	83	160	80	30.1205	1	0	1	0	0	0	0	0	0	0	0	0	0	1	1	0	0	0	0	0	0	0	0	0	0	0	0	0	0	0	0	0	9.24		9		2.97	3.95	0.89
490	1	62	1	0	1	170	95	120	75	32.872	0	0	1	0	0	1	0	0	0	0	1	0	0	0	0	0	0	1	0	0	0	0	1	0	0	0	0	0	0	0	0	0	11.66		6.9	291.2	1.35	4.5	1.32
491	1	50	1	0	1	172	75.5	140	80	25.5206	1	0	0	0	0	0	0	0	0	0	1	0	0	0	0	0	0	0	0	0	0	0	0	0	0	0	0	0	0	0	0	0	5.69		6.5	92.9	2.16	3.64	0.74
492	1	46	1	0	1	171	73	133	74	24.9649	0	0	1	0	0	0	0	1	0	0	0	0	1	0	0	0	0	0	1	0	0	0	1	0	0	0	0	0	0	0	0	0	4.93	15.93	9		1.28	2.58	0.99
493	1	75	1	0	0	165	75	145	70	27.5482	0	0	1	0	0	0	0	0	0	0	0	0	0	1	1	0	0	0	0	0	0	0	0	0	0	0	0	0	0	0	0	0	28.5		9.3		1.71	3.27	0.88
494	1	62	1	0	1	171	72	120	75	24.623	0	0	1	0	0	0	0	0	0	0	0	0	0	1	0	1	1	0	1	0	0	0	0	0	0	0	0	0	0	0	0	0	22.5		9.9	298.9	0.84	4.3	0.89
495	1	62	1	0	1	161	64.3	167	90	24.8061	1	0	1	0	0	0	0	0	0	0	1	0	0	0	0	0	0	0	0	1	0	0	0	0	0	0	0	0	0	0	0	1	8.71	21.24	8.7		1.51	4.89	0.63
496	1	67	1	0	1	173	80	135	70	26.7299	1	1	1	0	0	1	0	0	0	1	1	0	0	1	0	0	0	0	1	0	0	0	0	0	0	0	0	0	0	0	0	0	10.97		10.3	331.5	1.4	4.45	1.12
497	1	80	1	0	1	173	76	130	80	25.3934	1	0	1	0	0	1	0	1	0	0	0	0	1	1	0	0	0	1	0	0	0	0	1	0	0	0	0	0	0	1	0	0	8.57		7.5	179.4	2.05	4.18	0.99
498	1	51	1	1	1	165	69.2	140	80	25.4178	0	0	1	0	0	1	0	0	0	1	1	0	1	0	0	0	0	0	0	0	0	0	1	0	0	0	0	0	0	0	0	0	9.18	10.93	10	228.3	1.89	4.05	1.05
499	1	53	0	0	1	162	71.4	120	80	27.2062	0	0	1	0	0	1	0	0	0	0	0	0	0	1	0	0	0	0	0	0	0	0	1	0	0	0	0	0	0	0	0	0	7.08	12.52	6.5	151.9	3.51	6.21	1.37
500	1	57	1	0	1	170	73	140	80	25.2595	1	0	1	0	0	0	0	1	0	0	1	1	0	1	0	0	0	0	1	1	0	0	0	0	0	0	0	0	0	0	0	0	8.41		4.8	59.3	1.49	4.29	0.65
501	0	59	1	0	1	171	74.5	137	92	25.4779	1	0	0	0	0	0	0	1	0	0	1	0	0	0	0	0	0	0	0	0	0	0	0	0	0	1	0	0	0	0	0	0	11.1		7.8
502	0	73	1	0	1	166	79	160	80	28.6689	0	0	1	0	0	0	0	0	0	0	1	0	0	1	0	0	0	1	0	0	0	0	1	1	0	0	0	0	0	0	0	1	11.65		7	296.8	0.58	2.44	1.11
503	0	50	0	1	1	168	67	120	70	23.7387	0	0	0	0	0	0	0	0	0	0	0	0	0	0	0	0	0	0	0	0	0	0	0	0	0	0	0	0	0	0	0	0	13.86	9.15	10.9		1.99	5.14	0.99
504	0	51	0	0	1	164	64	120	88	23.7954	1	1	1	0	0	1	0	0	0	0	0	0	0	1	0	0	0	0	0	0	0	0	1	0	0	0	0	0	0	0	0	0	11.24		8.6		2.42	3.54	0.92
505	0	57	0	0	1	156	48	140	77	19.7239	0	0	0	0	0	0	0	1	0	0	1	1	0	0	0	0	0	1	0	1	0	0	1	0	0	0	0	0	0	0	0	0	5.03		6.9	309.6	1.51	3.8	0.92
506	0	55	1	0	1	172	100	160	100	33.8021	1	1	0	1	1	0	0	0	0	1	0	0	0	0	0	0	0	0	0	0	0	0	0	0	0	0	0	0	0	0	0	0	11.42	21.01	11.1	317.1	2.26	3.93	0.88
507	0	67	1	0	1	166	80	166	61	29.0318	0	1	1	0	0	0	0	0	0	0	1	0	1	1	0	0	0	0	0	0	0	0	0	0	0	0	0	0	0	0	0	1	6.04		6.1	207.7	3.45	3.69	0.77
508	0	62	1	0	1	180	84.6	146	90	26.1111	1	0	1	0	0	0	0	0	0	0	0	0	0	1	0	0	0	0	0	0	0	0	0	0	0	0	0	0	0	0	0	0	14.41		7.8	256.7	1.58	3.71	1.06
509	0	53	1	0	1	178	85	130	78	26.8274	0	1	1	0	0	0	0	0	0	0	1	0	0	1	0	0	0	0	0	0	1	0	1	0	0	0	0	0	0	0	0	0	6.61		6.4	297	1.71	3.63	0.76
510	0	70	1	0	1	166	77	140	78	27.9431	1	1	1	0	0	0	0	0	0	0	0	0	0	1	1	1	0	0	0	0	0	0	0	0	0	0	0	0	0	0	0	0	7.45		6.8	225.4	1.37	4.92	1.17
511	0	60	1	0	1	166	77	115	59	27.9431	0	0	1	0	0	1	0	0	0	0	0	0	0	0	0	0	0	1	0	0	0	0	0	0	0	0	0	0	0	0	0	0	8.76	18.14	7.8	239.2	1.11	3.52	0.79
512	0	54	1	0	1	170	80.2	170	88	27.7509	1	0	1	0	0	0	0	0	0	0	0	0	0	1	0	0	0	0	0	0	0	0	0	0	0	0	0	0	0	0	0	0	4.43		6.6	237.4	0.67	3.72	1.18
513	0	51	1	0	1	177	83	145	81	26.493	1	0	0	0	0	1	0	0	0	0	0	0	0	0	0	0	0	0	0	0	1	0	1	0	0	0	0	0	0	0	0	0	6.96		10.5		0.8	2.9	0.77
514	0	68	1	0	1	166	70	137	96	25.4028	1	0	0	0	0	0	0	0	0	0	0	0	0	0	0	0	0	0	0	0	0	0	0	0	0	0	0	0	0	0	0	1	9.9		8.1	236.3	1.47	5.57	1.76
515	0	69	1	0	1	173	69	118	86	23.0546	0	0	1	0	0	0	0	0	0	0	0	0	0	1	0	0	0	0	0	0	0	0	0	0	0	0	1	0	0	0	0	0	3.38		7.5	266.1	0.51	3.41	1.35
516	0	56	1	0	1	166		104	71		1	0	0	0	0	1	0	0	0	0	0	0	0	0	0	0	0	0	0	0	0	0	1	0	0	0	0	0	0	0	0	0	5.6		6.8		2.15	4.51	0.63
517	0	52	0	0	1	165	60	146	70	22.0386	0	0	0	0	0	0	0	0	0	0	0	0	1	0	0	0	0	0	0	0	0	0	0	0	0	0	0	0	0	0	0	0	15.58		11.2	367.2	0.46	4.88	1.65
518	0	58	1	0	1	166	111.2	150	85	40.3542	1	1	1	1	0	0	0	0	0	0	0	0	0	1	0	0	0	0	0	0	0	0	0	0	0	0	0	0	0	0	0	0	9.52		10	262.3	2.92	4.69	0.84
519	0	57	0	0	1	166	73	150	80	26.4915	1	0	0	0	0	0	0	0	0	0	0	0	0	0	0	0	0	0	0	0	0	0	0	0	0	0	0	0	0	0	0	0	5.95		6.3
520	0	60	1	0	1	173	92	172	108	30.7394	1	0	1	0	0	1	0	1	0	0	1	0	0	1	0	0	0	0	0	0	0	0	1	0	0	0	0	0	0	0	0	0	5.16	9.56	5.7	161.5	2.73	4.3	0.89
521	0	62	1	0	1	165	68	160	90	24.977	1	1	1	0	0	0	0	0	0	0	1	0	0	1	0	0	0	0	0	0	0	0	0	0	0	0	0	0	0	0	0	0	5.55	12.41	6.2		5.16	4.97	0.84
522	0	58	1	0	1	175	79	126	76	25.7959	1	0	0	0	0	0	0	0	0	0	1	0	0	0	0	0	0	0	0	0	0	0	1	1	0	0	0	0	0	0	0	0	6.53		7.2	220.7	1.58	5.07	1.27
523	0	82	1	0	1	162	115	120	70	43.8195	1	1	1	1	0	1	0	0	0	0	0	0	0	1	0	1	0	0	0	0	0	0	1	0	0	0	0	0	0	0	0	0	10.75		8.7	343.1	3.16	3.44	0.69
524	0	52	1	0	1	165	70	120	70	25.7117	0	0	0	0	0	0	0	1	0	0	1	0	0	0	0	0	0	1	0	0	0	0	0	0	0	0	0	0	0	0	0	0	5.46		5.7		0.71	3.57	1.48
525	0	53	1	0	1	166	74	110	70	26.8544	0	0	0	0	0	0	0	0	0	0	0	0	0	0	0	0	0	0	0	0	0	0	0	0	0	0	0	0	0	0	0	0	7.82		10	335.1	1.59	3.19	0.83
526	0	72	1	0	1	169	43	115	65	15.0555	0	0	1	1	0	0	0	1	0	0	0	0	0	0	0	0	0	1	0	0	0	0	0	0	0	0	0	0	0	1	0	1	8.63		8	164.4	1.12	2.64	0.54
527	0	69	0	0	1	166	66	220	100	23.9512	1	1	1	0	1	0	0	0	0	0	1	0	0	1	0	0	0	0	0	1	0	0	0	0	0	0	0	0	0	0	0	0	4.44		6.1		5.4	6.11	0.92
528	0	54	1	0	1	166	78	130	90	28.306	1	1	1	0	0	1	0	0	0	0	0	0	0	1	0	0	0	0	0	0	0	0	0	0	0	0	0	0	0	0	0	0	6.33		6.1		2.01	6.53	1.06
529	0	65	0	0	1	150	81	140	100	36	1	0	1	0	0	0	0	0	0	0	0	0	0	1	0	0	0	0	0	0	0	0	0	0	0	0	0	1	0	0	0	0	6.06		8.3		3.31	6.16	1.22
530	0	60	1	0	1	182	100	132	73	30.1896	1	0	1	1	0	1	0	1	0	0	0	0	0	1	1	0	0	1	0	0	0	0	1	0	0	1	0	0	0	0	0	1	6.83		7.1	180.4	1.98	5.28	0.94
531	0	63	1	0	1	166		104	69		0	0	0	1	0	0	0	0	0	0	1	0	0	0	0	0	0	0	0	0	0	0	0	0	0	0	0	0	0	0	0	0	11.27		8.6	454.7	0.88	3.88	1.32
532	0	72	0	0	1	154	63	120	80	26.5643	1	0	1	1	0	0	0	0	0	0	1	0	0	1	0	0	0	1	0	0	0	0	0	0	0	0	0	0	0	0	0	0	9.15		6	202.3	0.94	5.63	1.45
533	0	58	0	0	1	160	73	168	85	28.5156	1	1	1	0	0	0	0	0	0	0	0	0	0	1	0	1	1	0	0	0	0	0	0	0	0	0	0	0	0	0	0	0	7.47		9.5	143.6	0.9	4.47	1.49
534	0	35	1	0	1	175	81	134	86	26.449	0	0	0	0	0	1	0	0	0	1	0	0	0	0	0	0	0	0	0	0	0	0	0	0	0	0	0	0	0	0	0	0	4.65		6.5	133.3	2	4.38	0.71
535	0	58	0	0	1	156	61.5	140	70	25.2712	0	0	0	0	0	0	0	0	0	0	0	0	0	0	0	0	0	0	0	0	0	0	1	1	0	0	0	0	0	0	0	0	4.71		6.9	207.7	1.18	3.81	1.57
536	0	57	1	0	1	176	82	120	80	26.4721	0	0	0	0	0	0	0	0	0	0	1	0	0	0	0	0	0	0	0	0	0	0	0	0	0	0	0	0	0	0	0	0	7.52		7.6		1.79	4.39	1
537	0	66	0	0	1	159	69	118	80	27.2932	0	1	1	0	0	1	0	0	0	0	0	0	0	1	0	0	0	0	1	0	0	0	1	0	0	0	0	0	0	0	0	0	5.46	10.87	6.4		1.23	2.88	1.13
538	0	57	1	0	1	172	84	126	75	28.3937	1	0	1	0	0	1	0	0	0	0	0	0	0	0	0	0	0	0	0	0	0	0	0	0	0	0	0	0	0	0	0	0	13.24		11.7		1.46	3.65	0.88
539	0	42	1	0	0	166	109	114	52	39.5558	0	1	0	0	0	0	0	0	0	0	0	0	1	0	0	0	1	0	0	0	0	0	0	0	0	0	0	0	0	0	0	0	15.34		7.3		6.29	6.36	0.81
540	0	52	1	0	1	173	89	160	145	29.737	1	0	0	0	0	1	0	0	0	0	1	0	0	0	0	0	0	0	0	0	0	0	0	0	0	0	0	0	0	0	0	0	14.48		10.4	338.8	2.28	4.44	1.13
541	0	51	1	0	1	162	79	140	65	30.1021	1	0	0	0	0	0	0	0	0	0	1	0	0	0	0	0	0	1	0	0	0	0	0	0	0	0	0	0	0	0	0	0	5.24		6.1	39.8	2.32	8.56	1.04
542	0	46	1	0	1	166		140	90		1	1	0	0	0	1	0	0	0	0	0	0	0	0	0	0	0	0	0	0	0	0	0	0	0	0	0	0	0	0	0	0	5.71		6.7	181	3.25	7.57	1.23
543	0	66	1	0	1	166		121	61		0	0	0	0	0	0	0	0	0	0	0	0	0	0	0	0	0	0	0	0	0	0	0	0	0	0	0	0	0	1	0	1	16.67		12.1	486.3	1.29	4.43	1.16
544	0	50	0	1	1	166	67	118	70	24.3141	1	0	0	0	0	0	0	0	0	0	0	0	0	0	0	0	0	1	0	0	0	0	0	0	0	0	0	1	0	0	0	0	10.84		8.7	257.1	1.25	3.48	1.09
545	0	50	1	0	1	172	75	140	70	25.3515	1	0	0	0	0	0	0	0	0	0	1	0	0	0	0	0	0	0	0	0	0	0	0	0	0	0	0	0	0	0	0	0	12.07		6.1	118.7	1.28	6.06	1.25
546	0	53	1	0	1	166	74	140	80	26.8544	0	0	0	0	0	0	0	0	0	0	1	0	0	0	0	0	0	0	0	0	0	0	0	0	0	0	0	0	0	0	0	0	16.05		8.8	206.4	2.14	5.4	0.86
547	0	64	1	0	1	166	72	164	102	26.1286	0	0	0	0	0	0	1	1	0	0	0	0	0	0	0	0	0	0	0	1	0	0	0	0	0	1	0	0	0	0	0	0	6.96		8.1	264.5	1.53	4.79
548	0	57	1	0	1	166		110	70		1	1	1	0	0	0	0	0	0	0	0	0	1	1	0	0	0	0	0	0	0	0	0	0	0	0	0	0	0	0	0	0	12.23		7.8	310.9	0.92	5.29	1.19
549	0	64	1	0	1	176	80	136	61	25.8264	1	0	0	0	0	1	0	1	0	1	1	0	0	0	0	0	0	0	0	0	0	0	0	0	0	1	0	0	0	0	0	1	3.01		6.5	200.1	1.9	4.29	0.91
550	0	60	1	0	1	173	97	120	70	32.41	1	0	0	0	0	1	0	0	0	0	1	0	0	0	0	0	0	0	0	0	0	0	0	0	0	0	0	0	0	0	0	1	5.4		10.4	248.4	2.15	4.24	1.28
551	0	57	0	0	1	166		114	61		0	1	0	0	0	1	0	0	0	0	0	0	0	0	0	0	0	0	0	0	0	0	1	0	0	0	0	0	0	0	0	0	8.09		8.3	309.5	2.99	6.13	1.21
552	0	56	1	1	1	176	73	113	77	23.5666	1	0	0	0	0	1	0	1	0	0	0	0	0	0	0	0	0	0	0	0	0	0	0	0	0	1	0	0	0	0	0	0	6.39		6	180	3.21	3.47	0.76
553	0	51	0	0	1	156	55	140	87	22.6003	1	0	0	0	0	0	0	0	0	0	1	0	0	0	0	0	0	0	0	0	0	0	1	1	0	0	0	0	0	0	0	0	5.82		8.2		0.66	6.78	2
554	0	64	1	0	1	170	75	111	98	25.9516	1	1	0	0	0	0	0	0	0	1	0	0	0	0	0	0	0	1	0	0	0	0	1	0	0	0	0	0	0	1	1	1	6.49		11.9	120.3	2.18	4.75	0.64
555	0	33	1	0	1	170	73	130	70	25.2595	0	0	0	0	0	1	0	0	0	0	0	0	0	0	0	0	0	0	0	0	0	0	1	0	0	0	0	0	0	0	0	0	8.92	19.64	9.1	332.8	1.64	4.08	1.04
556	0	60	1	0	1	166	81	112	64	29.3947	0	1	1	0	0	0	0	0	0	0	0	0	1	1	0	0	0	0	1	0	0	0	0	0	0	0	0	0	0	0	0	0	4.57		9.9	233.6	2.03	5.16	1.41
557	0	58	0	0	1	166	50	139	84	18.1449	0	0	0	0	0	0	0	0	0	0	0	0	0	0	0	0	0	0	0	0	0	0	0	0	0	0	0	0	0	0	0	0	15.72		11.3	569	0.91	4.25	1.56
558	0	81	0	0	1	155	67.2	151	69	27.9709	1	0	1	0	0	1	0	0	0	1	1	0	0	1	0	1	0	0	1	0	0	0	1	0	0	0	0	0	0	0	0	0	6.65		6.5	202.8	1.8	6.08	1.24
559	0	53	1	0	1	166	75	111	63	27.2173	0	0	0	0	0	0	0	0	0	0	0	0	0	0	0	0	0	0	0	0	0	0	0	0	0	0	0	0	0	0	0	0	11.27		9.1	240.1	1.85	3.49	0.94
560	0	60	0	0	1	168	65	116	68	23.03	1	0	0	0	0	1	0	0	0	0	0	0	0	0	0	0	0	0	0	0	0	0	0	0	0	0	0	0	0	0	0	0	7.82		7.5	279.1	6.03	4.26	0.85
561	0	64	1	0	1	169	65	120	70	22.7583	1	1	1	1	0	1	0	0	0	0	1	0	0	1	1	0	0	0	0	0	0	0	0	0	0	0	0	0	0	0	0	0	10.6	8.77	7.6	214.5	5.66	6.12	0.63
562	0	72	1	0	1	168	81	133	86	28.699	1	1	1	0	0	0	0	0	0	0	1	0	0	1	0	1	0	1	0	0	0	0	0	0	0	0	0	0	0	0	0	0	6.95		7	186.9	0.87	3.5	1.03
563	0	63	0	0	1	170	82	140	80	28.3737	1	1	1	0	0	0	0	0	0	0	1	1	0	1	0	1	0	0	0	0	0	0	0	0	0	0	0	0	0	0	0	0	6.25		6	95.5	5.7	5.44	0.77
564	0	72	1	0	1	166	64	148	60	23.2254	1	0	1	1	0	0	0	0	0	0	0	0	0	1	0	0	0	0	0	0	0	0	0	0	0	0	0	0	0	0	0	0	5.25		6.3	216.6	0.68	2.9	1.58
565	0	59	1	0	1	165	73	116	81	26.8136	1	0	1	1	0	0	0	0	0	1	0	0	0	1	0	0	0	0	0	0	0	0	0	0	0	0	0	0	0	0	0	0	20.53		8.1	203.6	1.61	4.26	0.94
566	0	72	1	0	1	166		145	80		1	0	1	0	0	0	0	0	0	0	0	0	0	1	1	0	0	0	0	0	0	0	0	0	0	0	0	0	0	0	0	0	9.17		7.7		0.77	2.87	0.93
567	0	66	1	0	1	172	87	110	75	29.4078	1	1	1	0	0	1	0	1	0	0	0	0	0	1	0	0	0	0	0	0	0	0	1	0	0	0	0	0	0	0	0	0	6.77		6	185.4	6.2	3.86	0.69
568	0	76	0	0	1	156	49	160	71	20.1348	1	0	0	0	0	0	1	0	0	1	0	0	0	0	0	0	0	1	0	0	1	0	0	0	0	0	0	0	0	0	0	0	5.88		5		1.34	3.96	0.48
569	0	65	1	0	1	175	72	140	80	23.5102	1	0	0	0	0	1	0	1	0	0	1	0	0	0	0	0	0	0	0	0	0	0	1	0	0	0	0	0	0	0	0	0	7.45		7.4	132.9	3.71	3.88	0.92
570	0	57	1	0	1	177	69	126	71	22.0243	0	0	0	0	0	0	0	0	0	0	0	0	0	0	0	0	0	0	0	0	0	0	0	0	0	1	0	0	0	0	0	0	5.09		6.4	183.2	1.09	3.57	0.71
571	0	62	1	0	1	170	87	120	77	30.1038	1	1	1	0	0	1	0	0	0	0	0	0	0	0	0	0	0	0	0	0	1	0	0	0	0	1	0	0	0	0	0	0	5.17		6.7		2	6.79	1.64
572	0	66	0	0	1	166	64	170	84	23.2254	1	0	0	0	0	0	0	1	0	0	0	0	0	0	0	0	0	0	0	0	0	0	1	0	0	0	0	0	0	0	0	1	6.32		6.7		0.63	5.4	1.53
573	0	71	0	0	1	166	61.1	120	80	22.173	1	0	0	0	1	0	0	0	0	0	0	0	0	0	0	0	0	0	0	0	0	0	0	0	0	0	0	0	0	0	0	0	8.43		6.7	300.2	1.64	5.6	1.07
574	0	59	1	0	1	172	75	118	80	25.3515	0	0	1	0	0	1	0	0	0	0	0	0	0	0	0	0	0	0	0	0	0	0	0	0	0	0	0	0	0	0	0	0	7.69		7.3		1.28	3.61	0.91
575	0	67	1	0	1	172	88.8	128	76	30.0162	1	0	0	0	0	1	0	0	0	0	1	0	0	0	0	0	0	0	0	0	0	0	1	0	0	0	0	0	0	0	0	0	6.82		7.7		1.12	3.55	1.06
576	0	77	1	0	1	179	78	107	45	24.3438	0	0	1	0	0	1	0	0	0	0	0	0	1	1	1	1	0	1	0	0	0	0	0	0	0	0	0	0	0	1	0	0	9.22		8.5	192.9	2.13	5.03	1.39
577	0	61	1	0	1	166		142	84		1	0	0	1	0	0	0	0	0	1	0	0	0	0	0	0	0	1	0	0	0	0	0	0	0	0	0	0	0	0	0	0	17.63		13.2
578	0	57	1	0	1	169	69.2	160	90	24.2288	1	0	1	1	0	0	0	1	0	1	1	0	0	0	0	0	0	0	1	0	0	0	0	0	0	0	0	0	0	0	0	0	10.52		6.5		0.97	5.45	1.42
579	0	61	1	0	1	166		123	93		0	1	0	0	0	0	0	0	0	0	0	0	0	1	0	0	0	0	0	0	0	0	0	0	0	0	0	0	0	0	0	0	4.55		6.3	177.3	1.16	2.45	0.77
580	0	78	0	0	1	166		101	60		0	0	1	0	0	1	0	0	0	1	0	0	0	0	0	0	0	0	0	0	0	0	0	0	0	0	0	0	0	0	0	0	6.83		6.7		0.76	3.93	1.48
581	0	61	1	0	1	172	64	146	94	21.6333	1	0	0	0	0	0	0	0	0	0	0	0	0	0	0	0	0	0	0	0	0	0	0	0	0	0	0	0	0	0	0	0	4.53		7	203.8	2.33	4.01	0.82
582	0	69	0	0	1	166		148	91		0	0	0	0	0	0	0	0	0	0	0	0	0	0	0	0	0	0	0	0	0	0	1	0	0	0	0	0	0	0	0	0	6.38		7.8	230.5	0.84	4.75	1.23
583	0	46	1	0	1	166		126	79		1	0	0	0	0	1	0	0	0	0	0	0	0	0	0	0	0	0	0	0	1	0	1	0	0	0	0	0	0	0	0	0	7.7		7.7	125.8	1.93	4.41	0.84
584	0	52	1	0	1	156	78	145	86	32.0513	1	0	1	0	0	1	0	0	0	0	0	0	0	1	0	0	0	0	0	0	0	0	1	0	0	0	0	0	0	0	0	0	4.89		5.7	165	0.9	3.95	1
585	0	69	0	0	1	153	45	145	88	19.2234	1	0	1	1	0	0	0	0	0	0	1	0	1	0	0	0	0	0	0	0	0	0	0	0	0	0	0	0	0	0	0	0	8.17		5.6	254.1	0.98	3.24	1.82
586	0	61	1	0	1	173	75	130	80	25.0593	0	0	1	0	0	0	0	0	0	1	1	0	0	0	0	0	0	1	0	0	0	0	1	0	0	0	0	0	0	0	0	0	6.01	10.75	6.5	190.9	1.82	4.03	0.68
587	0	68	0	0	1	156	61.7	163	94	25.3534	1	1	0	0	0	1	0	1	0	1	1	0	0	0	0	0	0	1	0	0	0	0	1	1	0	0	0	0	0	1	0	1	5.71		6.4	169	1.88	4.43	1.18
588	0	65	1	0	1	167	65	127	78	23.3067	0	0	0	0	0	0	0	0	0	0	0	0	0	0	0	0	0	1	0	0	1	0	0	0	0	0	0	0	0	0	0	0	3.05		5.9	178.8	0.74	4.56	1.51
589	0	64	1	0	1	174	80	120	70	26.4236	0	0	0	0	0	1	0	0	0	0	0	0	0	1	0	0	0	0	0	0	0	0	1	0	0	1	0	0	0	0	0	0	13.57		9.4	368.1	1.67	4.7	1.18
590	0	52	0	0	1	167	66	120	70	23.6652	0	0	0	0	0	1	0	0	0	0	0	0	0	0	0	0	0	1	0	0	0	0	1	0	0	0	0	0	0	0	0	0	7.27		7.9		2.87	5.54	1.11
591	0	37	1	0	1	188	90	125	75	25.464	1	1	1	0	0	1	0	0	0	1	0	0	0	0	0	0	0	1	0	0	0	0	0	0	0	0	0	0	0	0	0	1	9.08		7.3	247.2	12.91	7.53	0.77
592	0	46	1	0	1	175	85			27.7551	0	0	1	0	0	0	0	0	0	1	0	0	0	0	0	0	0	0	0	0	0	0	0	0	0	0	0	0	0	0	0	0	14.31		12.9	517.9	1.52	6.42	1.35
593	0	64	1	0	1	166	68	125	90	24.677	0	1	1	0	0	1	0	0	0	1	0	0	1	0	0	0	0	0	0	0	0	0	0	0	0	0	0	0	0	0	0	0	9.29		8.2	242.8	2.28	5.19	1.14
594	0	75	0	0	1	145	48	142	81	22.83	0	1	1	0	0	0	0	0	0	0	0	0	0	1	1	0	0	0	0	0	0	0	0	0	0	0	0	0	0	0	0	0	4.82		4.4	173.6	1.32	3.65	1.18
595	0	64	1	0	1	170	62	148	84	21.4533	0	0	0	0	0	0	0	0	0	0	0	0	0	0	0	0	0	0	0	0	0	0	0	0	0	0	0	0	0	1	0	1	6.14		6.6	202.5	0.74	4.34	1.44
596	0	52	1	0	1	166	65	120	65	23.5883	0	1	1	0	0	0	0	0	0	0	0	0	0	1	1	0	0	0	1	0	0	0	0	0	0	0	0	0	0	0	0	0	8.42		6.8	194.8	1.3	2.97	0.78
597	0	58	1	0	1	173	88	127	75	29.4029	1	1	1	0	0	0	0	0	0	0	0	0	0	1	0	0	0	1	0	0	0	0	0	0	0	0	0	0	0	0	0	0	9.5		7.2		1.08	2.48	0.54
598	0	53	1	0	1	166		138	83		0	0	0	0	0	1	0	0	0	1	0	0	0	0	0	0	0	0	0	0	0	0	1	0	0	0	0	0	0	0	0	0	9.22		7.6	227.5	2.76	5.19	1.01
599	0	55	1	0	1	172	80	116	65	27.0416	1	1	1	0	0	1	0	0	0	1	0	0	0	0	0	0	0	0	0	0	0	0	0	0	0	0	0	0	0	0	0	0	6		6.5	199	0.9	5.02	1.21
600	0	63	1	0	1	164	67	132	84	24.9108	0	1	1	1	0	0	0	1	0	1	1	0	0	0	0	0	0	0	0	0	0	0	1	1	0	0	0	0	0	0	0	0	7.09		6.1	211	2.87	6.04	1.02
601	0	65	1	0	1	170	73	129	85	25.2595	1	1	1	0	0	0	0	1	0	0	0	0	0	1	0	0	1	0	0	0	0	0	0	0	0	0	0	0	0	0	0	0	4.82		7.2	223.5	1.83	2.97	0.91
602	0	57	0	0	1	173	76	108	78	25.3934	1	0	0	0	0	0	0	0	0	0	0	0	0	0	0	0	0	1	0	1	0	0	0	0	0	0	0	0	0	0	0	1	4.38		6.8	153.5	0.72	4.23	1.13
603	0	62	1	0	1	159	76	158	76	30.0621	1	0	1	0	0	0	0	0	0	1	0	0	0	1	0	0	1	1	1	1	0	0	0	0	0	0	0	0	0	1	1	1	3.83		7.9		2.12	5.43	1.19
604	0	50	1	0	1	165	75	208	90	27.5482	1	1	1	0	0	0	0	0	0	0	1	0	0	1	0	0	0	0	1	0	0	0	0	0	0	0	0	0	0	0	0	0	13.85		10.5	295	3.31	4.68	0.86
605	0	49	1	0	1	180	86	107	70	26.5432	0	1	1	0	0	1	0	0	0	0	0	0	0	0	0	0	0	0	0	0	0	0	1	0	0	0	0	0	0	0	0	0	6.1		6.3	178	2.43	5.04	0.91
606	0	58	0	0	1	165	70	140	95	25.7117	1	0	0	0	0	1	0	1	0	0	1	0	0	0	0	0	0	0	0	0	0	0	1	0	0	0	0	1	0	0	0	0	6.64		6.8	174.8	3.02	4.69	1.09
607	0	59	1	0	1	166	78	117	76	28.306	1	1	1	0	0	1	0	0	0	0	0	0	0	0	0	1	0	0	1	0	0	0	1	0	0	0	0	0	0	0	0	0	6.79		8.2	255.4	3.2	3.68	0.74
608	0	55	0	0	1	160	74	120	80	28.9062	0	0	0	0	0	0	0	1	0	1	1	0	0	0	0	0	0	0	0	0	0	0	1	0	0	0	0	0	0	0	0	1	5.73		6.1	194.6	2.26	5.28	1.11
609	0	50	1	0	1	174	103	159	82	34.0203	1	0	1	0	0	0	0	0	0	0	0	0	0	1	1	1	0	0	0	0	0	0	0	0	0	0	0	0	0	0	0	0	6.97		6.5	193.1	1.16	2.51	0.8
610	0	54	0	0	1	158	66	140	72	26.4381	1	1	1	0	0	0	0	0	0	0	0	0	0	1	0	0	0	0	0	0	0	0	0	0	0	0	0	0	0	0	0	0	8.41		9	284.4	2.07	5.25	0.9
611	0	50	1	0	1	174	75	108	63	24.7721	0	0	0	0	0	0	0	0	0	0	0	0	0	0	0	0	0	0	0	0	0	0	0	0	0	0	0	0	0	1	0	0	7.28		7.3
612	0	61	1	0	1	166		123	76		1	0	1	0	0	1	0	0	0	0	0	0	0	1	0	0	0	0	0	0	0	0	0	0	0	1	0	0	0	0	0	0	7.43		6.4		1.96	4.1	1.06
613	0	50	1	0	1	166	87	120	86	31.5721	1	0	0	0	0	1	0	1	0	0	0	0	0	0	0	0	0	0	0	0	0	0	0	0	0	0	0	0	0	0	0	0	10.29		7.3		1.6	4.83	0.95
614	0	62	0	0	1	166		131	65		0	0	0	0	0	0	0	0	0	0	1	0	0	0	0	0	0	0	0	0	0	0	1	0	0	0	0	1	0	0	0	0	7.08		6.7	245	2.28	5	0.99
615	0	64	1	1	1	166		140	78		1	0	1	0	0	0	0	0	0	0	0	0	0	1	0	0	0	0	0	0	0	0	0	0	0	0	0	0	0	0	0	0	10.46		7		1.04	4.57	1.18
616	0	62	0	0	1	166	68	170	90	24.677	1	0	1	0	0	0	0	0	0	0	0	0	0	1	0	0	0	0	0	0	0	0	0	0	0	0	0	0	0	0	0	0	7.63	17.78	5.9	186.9	1.71	2.79	1.06
617	0	41	1	0	1	178	89.7	130	80	28.3108	0	0	0	0	0	1	0	0	1	0	0	0	0	0	0	0	0	1	0	0	0	0	1	0	0	0	0	0	0	0	0	0	9.23		11.9		7.29	8.81	0.95
618	0	59	0	0	1	160	90	140	80	35.1562	1	0	1	0	0	1	0	0	0	0	1	0	0	0	0	0	0	0	1	0	0	0	1	0	0	0	0	0	0	0	0	0	5.81	6.62	5.6	158.7	1.46	5.62	1.34
619	0	55	1	0	1	159.9	65.9	110	75	25.7744	1	1	0	0	0	1	0	0	0	0	0	0	0	0	0	0	0	1	0	0	0	0	0	0	0	1	0	0	0	0	0	0	6.73		5.1	282	2.67	5.83	1.12
620	0	74	0	0	1	160	75.2	160	91	29.375	1	0	1	0	1	0	0	0	0	0	1	0	0	1	1	0	0	0	1	0	0	0	0	0	0	0	0	0	0	0	0	0	6.52		6.7	186.6	1.64	4.67	1.14
621	0	24	1	0	1	166	125	130	80	45.3622	0	0	0	0	0	1	0	1	0	0	0	0	0	0	0	0	0	0	0	0	0	0	0	0	0	0	0	0	0	0	0	0	6.4		9.3	312	1.29	6.08	0.98
622	0	68	0	0	1	150	50	130	68	22.2222	0	0	1	0	0	0	0	0	0	0	0	0	0	1	0	0	0	0	0	0	0	0	0	0	0	0	0	0	0	0	0	0	6.06		6.7	183	1.8	6.6	1.32
623	0	83	0	0	1	158	60	140	85	24.0346	1	1	0	0	0	0	1	1	0	1	1	0	1	0	0	0	0	0	0	1	0	0	0	0	0	0	0	0	0	0	0	0	6.12		7.2	221	2.91	4.83	0.97
624	0	41	1	0	1	166	92.6	112	75	33.6043	0	0	0	0	0	0	0	0	0	1	0	0	0	0	0	0	0	0	0	1	0	0	0	0	0	0	0	0	0	0	0	1	7.27		5.6	209	3.72	3.76	0.74
625	0	60	1	0	1	166		140	90		0	0	1	0	0	0	0	1	0	0	0	0	0	1	0	0	0	0	0	0	0	0	0	0	0	0	0	0	0	0	0	0	6.34		7.1		0.55	3.23	1.26
626	0	59	1	1	1	182	90	163	96	27.1706	1	0	1	1	1	1	0	0	0	1	0	0	1	0	0	0	0	0	0	0	0	0	1	0	0	0	0	0	0	0	0	0	7.48		6.6	231.2	1.31	4.01	1.17
627	0	52	1	0	1	173	84	154	97	28.0664	1	0	0	0	0	0	0	1	0	0	0	0	0	0	0	0	0	0	0	0	0	0	0	0	0	1	0	0	0	0	0	1	5.35		6	193.2	1.3	4.34	0.87
628	0	42	1	0	1	166		130	90		1	0	0	0	0	1	0	0	0	0	0	0	0	0	0	0	0	0	0	0	1	0	0	0	0	0	0	0	0	0	0	0	6.1		7.3	188	3.52	4.67	1.27
629	0	60	1	0	1	173	70	138	82	23.3887	0	0	0	0	0	0	0	0	0	0	0	0	0	0	0	0	0	0	0	0	0	0	0	0	0	0	0	0	0	0	0	0	6.29		6.8	343	1.01	5.38	1.29
630	0	42	1	0	1	166	72.7	115	76	26.3826	0	0	0	0	0	0	0	0	0	0	0	0	0	0	0	1	1	1	0	0	0	0	0	0	0	0	0	0	0	0	0	0	22.4		8.8
631	0	63	0	0	1	160	70	139	89	27.3438	1	0	1	0	0	0	0	0	0	1	0	0	0	1	0	1	1	1	0	0	0	0	0	0	0	0	0	0	0	0	0	0	5.17		6.3		1.63	4.28	0.81
632	0	46	1	0	1	166	69	100	70	25.0399	0	0	0	0	0	0	0	0	0	1	0	0	0	0	0	0	0	1	0	0	0	0	0	0	0	0	0	0	0	0	0	0	6.93		7		2.37	4.77	0.77
633	0	62	1	0	1	166	69	125	80	25.0399	0	1	1	0	0	0	0	1	0	1	1	0	0	1	0	0	0	0	0	0	0	0	1	0	0	0	0	0	0	0	0	1	6.68		6.4	171.5	4.28	6.11	0.82
634	0	57	1	0	1	168	96.4	150	90	34.1553	1	0	1	0	0	1	0	0	0	0	0	0	0	1	0	0	0	0	0	0	0	0	1	0	0	0	0	0	0	0	0	0	5.51		7.9		1.36	3.35	0.78
635	0	65	1	0	1	168	74	101	63	26.2188	1	0	1	0	0	1	0	0	0	0	0	0	0	0	0	0	0	1	0	0	0	0	1	0	0	1	0	0	0	0	0	1	5.58		5.9	204.6	1.26	4.61	1.37
636	0	30	1	0	1	166	67	102	74	24.3141	0	0	0	0	0	0	0	0	0	0	0	0	1	0	0	0	0	0	0	0	1	0	0	0	0	0	0	0	0	0	0	0	6.26	15.49	7	120.3	1.61	3.46	0.81
637	0	73	0	0	1	167	73	112	74	26.1752	1	1	1	0	1	0	0	0	0	0	0	0	1	0	0	0	0	0	1	0	0	0	0	0	0	0	0	0	0	0	0	0	7.2		7.1	204.9	1.56	3.01	1.11
638	0	71	0	0	1	152	69	156	79	29.865	0	0	0	0	0	0	0	0	0	0	0	0	0	0	0	0	0	0	0	0	0	0	0	0	0	0	0	0	0	0	0	0	8.22		6.4	159.2	1.73	5.04	0.95
639	0	30	1	0	1	180	103	120	80	31.7901	0	1	0	0	0	1	0	0	0	0	0	0	0	0	0	0	0	1	0	0	0	0	1	0	0	0	0	0	0	0	0	0	5.85		11.5		2.24	4.59	0.6
640	0	46	0	1	1	166		130	96		0	1	1	0	0	0	0	0	0	0	0	0	0	1	0	0	1	0	0	0	0	0	0	0	0	0	0	0	0	0	0	0	7.4		8	197.8	2.49	4.41	0.83
641	0	86	1	0	1	166	52	129	72	18.8707	1	0	1	0	0	0	0	0	0	0	1	0	0	1	1	0	0	0	0	0	0	0	0	0	0	0	0	0	0	0	0	0	12.2		7.9		2.43	3.8	0.7
642	0	56	1	0	1	166	70	160	90	25.4028	0	0	0	0	0	0	0	0	0	0	0	0	0	0	0	0	0	0	0	0	0	0	0	0	0	0	0	0	0	0	0	0	7.82		7.4	248	4.21	6.17	1.02
643	0	39	1	0	1	180	86	140	92	26.5432	0	0	0	0	0	0	0	0	0	0	1	0	0	0	0	0	0	0	0	0	0	0	0	0	0	0	0	0	0	0	0	0	8.48		7.8	283.5	1.33	4.51	0.92
644	0	72	1	0	1	166	74	148	81	26.8544	1	1	0	0	0	0	0	0	0	0	0	0	0	0	0	0	0	0	0	1	0	0	1	0	0	0	0	0	0	0	0	0	5.55		5.7	187.1	1.45	3.64	1.08
645	0	52	1	0	1	174	86	96	73	28.4053	0	1	1	1	0	1	0	0	0	1	0	0	1	0	0	0	0	0	0	0	0	0	1	0	0	0	0	0	0	0	0	0	10.65		7.3	234.4	2	6.81	0.84
646	0	61	1	0	1	172	79	148	94	26.7036	1	1	1	0	0	0	0	0	0	0	0	0	0	0	0	0	0	0	0	0	0	0	0	0	0	0	0	0	0	1	1	1	6.14		7.5	133	2.88	6.73	0.76
647	0	52	1	0	1	166		140	80		1	0	0	0	0	1	0	0	0	0	0	0	0	0	0	0	0	0	0	0	0	0	0	0	0	0	0	0	0	0	0	0	8.99		7	251.7	2.04	5.93	1.65
648	0	62	0	0	1	160	63	179	90	24.6094	1	0	1	0	0	0	0	0	0	0	0	0	0	1	0	0	0	0	0	0	0	0	0	0	0	0	0	0	0	0	0	0	10.94		11.4	478.1	1.35	3.95	1.44
649	0	53	1	0	1	178	118	163	111	37.2428	1	1	1	1	0	0	0	0	0	0	0	0	0	1	0	1	1	0	0	1	0	0	0	0	0	0	0	0	0	0	0	0	6.93		7.5	248.1	0.83	2.99	0.72
650	0	54	0	0	1	166		161	81		1	0	1	0	0	0	0	0	0	0	0	0	0	1	0	0	0	0	0	0	0	0	0	0	0	0	0	0	0	0	0	0	15.2		8.3
651	0	67	0	0	1	160		150	82		1	0	1	0	0	0	0	0	0	0	0	0	0	1	0	0	0	0	0	0	1	0	1	0	0	0	0	0	0	0	0	0	8.27		6.9	204.1	1.24	4.14	1.37
652	0	79	1	0	1	166	67.7	152	55	24.5682	1	1	1	0	0	0	0	0	0	0	0	0	0	1	1	0	0	0	0	0	0	0	0	0	0	0	0	0	0	0	0	0	5.29		6.5		0.93	3.36	1.02
653	0	60	1	0	1	182	90	121	64	27.1706	1	1	1	0	0	0	0	0	0	1	0	0	0	1	1	1	0	0	0	0	0	0	0	0	0	0	0	0	0	0	0	0	18.22		7.3	299.6	1.28	6.14	1.45
654	0	56	1	0	1	166	82	130	70	29.7576	1	0	1	0	0	0	0	0	0	0	0	0	0	1	0	0	0	0	0	0	0	0	1	0	0	0	0	0	0	0	0	0	5.67		8.3	254	0.82	3.19	0.68
655	0	56	0	0	1	166	65	159	120	23.5883	1	1	0	0	0	0	0	0	0	0	0	0	0	0	0	0	0	0	0	0	0	0	0	0	0	0	0	0	0	0	0	0	6.78		6.1	161.3	2.26	4.3	1.21
656	0	45	1	0	1	166	75	122	96	27.2173	1	0	0	0	0	0	0	0	0	0	0	0	0	0	0	1	0	0	0	0	0	0	0	0	0	0	0	0	0	0	0	0	5.28		5.1	135.5	1.07	3.04	0.99
657	0	45	1	0	1	166		105	67		0	0	0	0	0	0	0	0	0	1	1	0	0	0	0	0	0	0	0	0	0	0	0	0	0	0	0	0	0	0	0	0	10.45		7.8	333.7	1.74	4.86	1
658	0	71	1	0	1	158	57.8	134	76	23.1533	1	0	1	1	0	0	0	0	0	0	0	0	0	1	0	0	0	1	1	0	0	0	0	0	0	0	0	0	0	1	0	1	6.74		7.1	245.3	1.19	4.52	1.22
659	0	26	0	1	0	155	48.9	118	76	20.3538	0	0	0	0	0	0	0	0	0	0	0	0	0	0	0	0	0	0	0	0	0	0	0	0	0	0	0	0	0	0	0	0	9.23	13.73	7.7		1.13	4.75	1.01
660	0	57	1	0	1	170	93	130	80	32.1799	1	1	1	0	0	1	0	0	0	0	0	0	0	1	0	0	0	0	0	0	0	0	1	0	0	1	0	0	0	0	0	0	8.95		7.6	238.3	3.45	5.52	0.92
661	0	46	1	1	1	173	90.7	165	105	30.3051	1	0	0	0	0	1	0	0	0	0	0	0	0	0	0	0	0	1	0	0	0	0	1	0	0	0	0	0	0	0	0	0	8.2		9.3		1.47	5.56	1.33
662	0	53	0	0	1	161	57.5	116	73	22.1828	0	0	0	0	0	0	1	1	0	0	0	0	0	0	0	0	0	0	0	0	0	0	0	0	0	1	0	0	0	0	0	1	5.09		7.3	255.8	1.35	5.87	1.26
663	0	45	1	0	1	166		110	70		0	1	0	0	0	0	0	0	0	1	0	0	0	0	0	0	0	1	0	0	0	0	0	0	0	0	0	0	0	0	0	0	7.12		6.5	192.8	1.26	6.12	1.01
664	0	62	0	0	1	158	65	123	65	26.0375	1	0	1	0	0	0	0	0	0	1	0	0	0	1	0	0	0	0	0	0	0	0	0	0	0	0	0	0	0	0	0	0	6.48		6.6	196.1	1.08	3.81	1.05
665	0	54	1	0	1	166	96	154	98	34.8381	1	0	0	0	0	0	0	0	0	0	0	0	0	0	0	0	0	0	0	0	1	0	0	0	0	0	0	0	0	0	0	0	18.64		6.4		0.65	4.08
666	0	78	1	0	1	166	76	140	72	27.5802	0	0	1	0	0	0	0	0	0	0	0	0	0	1	0	0	0	0	1	0	0	0	0	0	0	0	0	0	0	0	0	0	9.92		8.8	328.5	1.99	5.05	0.85
667	0	70	0	0	1	150	56	128	74	24.8889	0	0	1	0	0	0	0	0	0	0	0	0	0	1	0	0	0	1	0	0	0	0	1	0	0	0	0	0	0	0	0	0	10.11		9.1	337.7	1.31	3.21	0.92
668	0	64	0	0	1	166	60	150	90	21.7738	1	0	1	1	0	0	0	1	0	0	1	0	0	1	0	0	0	0	0	0	0	0	1	1	0	0	0	0	0	0	0	1	4.83	6.21	6.5	187.1	1.38	4.75	0.88
669	0	52	1	0	1	167	75	135	90	26.8923	0	0	1	0	0	0	0	0	0	0	0	0	0	1	1	1	0	0	0	0	0	0	0	0	0	0	0	0	0	0	0	0	10.61		10.1	216.7	1.92	5.11	0.9
670	0	61	0	0	1	166		150	105		1	0	0	0	0	0	0	0	0	0	0	0	0	0	0	0	0	0	0	0	0	0	0	0	0	0	0	0	0	0	0	0	3.09		6.5	183	2.31	4.1	1.09
671	0	39	1	0	1	166		133	88		1	1	0	0	0	1	0	0	0	0	0	0	0	0	0	0	0	0	0	0	0	0	0	0	0	0	0	0	0	0	0	0	8.17		7.5	217.1	2.38	5.99	1.2
672	0	70	0	0	1	157	45	160	85	18.2563	1	0	1	0	0	0	0	0	0	0	0	0	0	1	0	1	0	0	0	0	0	0	0	0	0	0	0	0	0	0	0	0	6.96		7.1	231.6	2.14	4.49	1.22
673	0	51	1	0	1	166	77	117	61	27.9431	1	0	1	0	0	0	0	0	0	0	0	0	0	1	1	1	0	0	0	0	1	0	1	0	0	0	0	0	0	0	0	0	6.71		7.3	234.3	1.19	1.65	0.62
674	0	67	0	0	1	166		132	71		0	0	0	0	0	0	0	0	0	1	0	0	0	0	0	0	0	0	0	0	0	0	1	0	0	0	0	0	0	1	0	0	5.66		7.1	200.4	0.67	6.05	1.92
675	0	73	0	0	1	164	82	137	68	30.4878	1	0	0	0	1	0	0	0	0	0	0	0	0	0	0	0	0	0	0	0	0	0	0	0	0	0	0	0	0	0	0	0	6.58		7.6	189	0.84	2.97	1.22
676	0	49	0	0	1	159	66	160	100	26.1066	1	1	0	0	0	1	0	0	0	0	1	0	0	0	0	0	0	0	0	0	0	0	0	1	0	0	0	0	0	0	0	0	9.24		6.2	184.5	2.43	5.19	0.85
677	0	66	0	0	1	162	61	162	80	23.2434	1	0	0	0	0	0	0	0	0	0	1	1	0	0	0	0	0	0	0	0	0	0	0	0	0	0	0	0	0	0	0	0	4.9		6.5	215.5	3.15	4.33	0.87
678	0	48	0	0	1	166	56	185	80	20.3223	1	0	0	0	0	0	0	1	0	1	0	0	0	0	0	0	0	0	0	1	0	0	1	0	0	0	0	0	0	0	0	0	3.73		5.8		1.16	4.16	2.05
679	0	46	1	0	1	172	76	120	83	25.6896	1	1	1	0	0	1	0	0	0	0	0	0	0	0	0	0	0	0	0	0	0	0	0	0	0	0	0	0	0	0	0	0	20.21	14.8	8.4	252.5	4.95	5.56	0.78
680	0	73	0	0	1	163	75	150	78	28.2284	1	0	1	0	0	1	0	0	0	0	0	0	0	1	0	0	1	0	0	0	0	0	0	0	0	0	0	0	0	0	0	0	5.79		6.4	187.1	1.28	3.41	1.07
681	0	60	0	0	1	158	62	160	100	24.8358	1	0	1	0	0	0	0	0	0	0	1	0	0	1	0	0	0	0	0	0	0	0	0	0	0	0	0	1	0	0	0	1	7.53		6.9	213.6	3.5	6.39	0.88
682	0	54	1	0	1	173	72	140	100	24.0569	1	1	1	0	0	1	0	0	0	1	0	0	0	0	0	0	0	0	0	0	0	0	0	0	0	0	0	0	0	0	0	0	10.16		6.8	272	6.95	5.13	0.86
683	0	49	1	0	1	173	101	120	70	33.7465	0	0	0	0	0	1	0	0	0	0	0	0	0	0	0	0	0	0	0	0	0	0	1	0	0	0	0	0	0	0	0	0	6.37		6.8	192.3	2.36	4.39	1.06
684	0	59	1	0	1	171	75	129	86	25.6489	0	0	1	0	0	1	0	0	0	0	0	0	0	0	0	0	0	0	0	0	0	0	1	0	0	1	0	0	0	0	0	0	6.23		5.9		1.23	3.93	1.08
685	0	59	1	0	1	171	77	130	66	26.3329	1	0	1	0	0	0	0	0	0	0	0	0	0	1	0	0	0	0	1	0	0	0	0	0	0	0	0	0	0	0	0	0	6.23		6.2	241.4	1.75	3.59	1.02
686	0	70	0	0	1	152	48	140	86	20.7756	1	0	0	0	0	0	0	0	0	0	1	0	0	0	0	0	0	0	0	0	0	0	0	0	0	0	0	0	0	0	0	1	3.21		8.4	249.3	0.99	2.84	1.14
687	0	43	1	0	1	165	89	210	120	32.6905	1	1	1	0	1	0	0	0	0	0	0	0	0	0	0	0	0	0	0	0	0	0	0	0	0	0	0	0	0	0	0	0	7.35		8	203.6	3.15	4.62	0.76
688	0	54	1	0	1	170	69	113	77	23.8754	0	1	1	0	0	0	0	1	0	0	1	0	0	0	0	0	0	1	0	0	0	0	0	1	0	0	0	0	0	0	0	1	13.79		10.3	336.1	5.88	5.14	0.67
689	0	68	1	0	1	176	45	130	90	14.5274	0	0	0	0	0	0	0	1	0	0	1	0	0	0	0	0	0	1	0	0	0	0	1	0	0	1	0	0	0	0	0	1	5.67		6.1	263.9	0.61	3.34	1.22
690	0	62	1	0	1	170.5	78.7	120	80	27.0724	0	0	0	0	0	1	0	0	0	0	0	0	0	0	0	0	0	0	0	0	0	0	1	0	0	0	0	0	0	0	0	0	10.1	10.87	7.6		2.28	5.26	0.99
691	0	58	1	0	1	166	80	120	71	29.0318	1	0	1	0	0	0	0	0	0	0	0	0	1	1	0	0	0	0	0	0	0	0	0	0	0	0	0	0	0	0	0	0	5.65		5.5	186.3	1.44	2.4	0.64
692	0	52	0	0	1	166		100	62		0	0	0	0	0	0	0	0	0	0	0	0	0	0	0	0	0	0	0	0	0	0	1	0	0	1	0	0	0	0	0	0	13.34		10.9	362.3	1.41	5.54	1.39
693	0	82	1	0	1	172	80	140	86	27.0416	1	0	0	0	0	0	0	1	0	0	1	0	0	0	0	0	0	1	0	0	0	0	0	0	0	0	0	0	0	1	0	1	13.11		5.9
694	0	57	1	0	1	178	92	117	73	29.0367	1	1	1	0	0	1	0	0	0	1	1	0	0	1	0	0	0	0	0	0	0	0	1	1	0	0	0	0	0	0	0	1	11.11		8	201.3	1.92	2.92	0.72
695	0	52	1	0	1	178	100	114	66	31.5617	1	1	1	0	0	1	0	0	0	1	0	0	0	0	0	0	0	0	0	0	0	0	0	0	0	0	0	0	0	0	0	0	8.48		6.8	226.7	10.09	6.01	0.59
696	0	50	1	0	1	162	83	130	90	31.6263	0	1	0	0	0	1	0	0	0	1	1	0	0	0	0	0	0	1	0	1	0	0	0	0	0	0	0	0	0	0	0	0	8.53		8.8	219	2.28	7.66	1.01
697	0	42	1	0	1	166		134	87		0	0	0	0	0	1	0	0	0	0	0	0	0	0	0	0	0	0	0	0	0	0	1	0	0	0	0	0	0	0	0	0	8.66		7.7		1.07	4.49	1.18
698	0	52	0	0	1	166	47	170	100	17.0562	1	0	0	0	0	0	0	0	0	0	0	0	0	0	0	0	0	1	0	1	0	0	0	0	0	0	0	0	0	0	0	0	15.35		8.9	263.2	1.89	5.22	0.79
699	0	58	1	0	1	166		150	88		1	1	1	0	0	0	0	0	0	0	0	0	0	1	0	0	0	0	0	0	0	0	1	0	0	0	0	0	0	0	0	0	6.37		7.7	217.3	4.88	5.01	0.81
700	0	40	1	0	1	166		120	69		1	0	0	0	0	1	0	0	0	1	0	0	0	0	0	0	0	0	0	0	0	0	0	0	0	0	0	0	0	0	0	1	6.2		6.4	192.1	2.71	4.75	1.07
701	0	43	1	0	1	176	76	113	73	24.5351	0	0	0	0	0	1	0	0	0	0	0	0	0	0	0	0	0	1	0	0	0	0	1	0	0	1	0	0	0	0	0	0	6.66		6.2	164.6	3.89	3.63	0.66
702	0	43	1	0	1	170	80	120	70	27.6817	0	0	0	0	0	0	0	1	0	0	0	0	0	0	0	0	0	0	0	0	1	0	0	0	0	0	0	0	0	0	0	0	5.5		6.6	177.6	1.13	3.36	1.26
703	0	75	1	0	1	166		128	76		1	0	0	0	0	0	0	0	0	1	1	0	0	0	0	0	0	0	0	0	0	0	0	0	0	0	0	0	0	0	0	1	3.85		5.9		1.41	5.09	1.31
704	0	53	1	0	1	170	71	178	94	24.5675	1	0	0	0	0	0	0	0	0	0	1	0	0	0	0	0	0	0	0	0	0	0	0	0	0	0	0	0	0	0	0	0	7.57		6.2	139.5	0.96	6.15	1.37
705	0	43	1	0	1	166		102	82		0	0	0	0	0	0	0	0	0	0	0	0	0	0	0	0	0	0	0	0	0	0	0	0	0	0	0	0	0	0	0	0	7.17		6.7	233.5	1.22	4.18	1.11
706	0	57	1	0	1	171	78	103	79	26.6749	1	1	1	0	0	1	0	0	0	0	0	0	0	1	0	0	0	0	0	0	0	0	0	0	0	0	0	0	0	1	0	1	5.66		6.6	130.2	4.86	6.22	0.88
707	0	59	1	0	1	178	84	137	83	26.5118	1	0	1	0	0	0	0	0	0	0	1	0	0	1	0	0	0	0	0	0	0	0	0	0	0	0	0	0	0	0	0	0	4.95		6.5	180.7	1.27	4.32	1.14
708	0	51	1	0	1	167	85	120	78	30.478	0	0	1	0	0	1	0	0	0	1	1	0	0	0	0	0	0	0	0	0	0	0	1	0	0	0	0	0	0	0	0	0	7.97		7.9	263.3	2.5	4.51	1.08
709	0	44	1	0	1	166	81.6	119	65	29.6124	0	0	0	0	0	1	0	0	0	1	0	0	0	0	0	0	0	0	0	0	0	0	0	0	0	0	0	0	0	0	0	0	6.83		6.4	211.6	1.62	3.84	0.7
710	0	72	0	1	1	155	57	130	80	23.7253	0	0	1	0	0	0	0	1	0	0	0	0	0	1	0	1	0	0	0	0	0	0	0	0	0	0	0	0	0	0	0	0	6.44		8.8		0.96	4.48	1.06
711	0	69	1	0	1	169	91	140	66	31.8616	1	0	1	0	0	0	0	0	0	0	0	0	0	1	1	0	0	0	0	0	0	0	0	0	0	0	0	0	0	0	0	0	8.46		6	417	7.26	5.3	1.16
712	0	59	1	0	1	175	94	166	101	30.6939	1	0	0	0	0	1	0	1	0	0	1	0	0	0	0	0	0	0	0	0	0	0	1	1	0	0	0	0	0	0	0	1	5.85		5.6	177.4	1.56	3.25	1.39
713	0	82	0	0	1	153	49	130	80	20.9321	1	0	1	0	0	0	0	0	0	0	0	0	0	1	0	0	0	1	0	1	0	0	0	0	0	0	0	0	0	0	0	0	16.47		6.6		0.75	2.26	0.59
714	0	67	0	0	1	158	49	145	61	19.6283	0	0	1	0	0	0	0	0	0	0	1	0	0	1	0	0	0	0	0	1	0	0	0	0	0	0	1	0	0	0	0	0	3.64		5.8	219.2	0.59	4.1	0.82
715	0	24	1	0	0	166	120.8	148	102	43.838	1	1	0	0	0	1	0	0	0	0	0	0	0	0	0	0	0	0	0	0	0	0	1	0	0	0	0	0	0	0	0	0	22.4		11.6		4.02	5.23	0.7
716	0	69	0	0	1	160	70	152	86	27.3438	1	1	1	0	0	0	0	0	0	0	0	0	0	1	0	1	0	0	0	0	0	0	0	0	0	0	0	0	0	0	0	0	6.34		7	314.8	2.08	3.46	0.79
717	0	56	1	0	1	180	94	140	90	29.0123	1	1	1	0	0	0	0	0	0	0	1	0	0	1	0	1	0	0	0	0	0	0	0	0	0	0	0	0	0	0	0	0	5.79		6.1	200.8	3.4	6.48	1.01
718	0	61	1	0	1	166		150	78		1	0	1	0	0	0	0	0	0	0	0	0	0	1	0	0	0	0	0	0	0	0	0	0	0	0	0	0	0	0	0	0	5.69		6.2	175.7	2.13	4.52	1.34
719	0	54	0	0	1	162	79	124	80	30.1021	0	0	0	0	0	1	0	0	0	0	0	0	0	0	0	0	0	0	0	0	0	0	1	0	0	0	0	0	0	0	0	0	8.13		7.5	291	1.15	5.41	1.25
720	0	71	0	0	1	165	69	130	82	25.3444	1	0	1	0	0	0	0	0	0	0	0	0	0	1	0	0	0	0	0	0	0	0	0	0	0	0	0	1	0	0	0	0	9.21		8.4	308.7	1.79	6.56	1.38
721	0	51	1	0	1	166	73.5	150	110	26.673	1	0	0	0	0	0	0	0	0	0	1	0	0	0	0	0	0	0	0	0	0	0	0	0	0	0	0	0	0	0	0	0	5.69		6.3		2.11	3.57	1.13
722	0	64	1	0	1	174	69.5	128	80	22.9555	0	1	1	0	0	0	0	0	0	0	0	0	0	1	1	1	1	0	0	0	0	0	0	0	0	0	0	0	0	0	0	0	5.66	8.59	7.5	180.6	1.09	4.91	1.21
723	0	69	1	0	1	165	74.5	155	75	27.3646	1	1	1	0	0	1	0	0	0	0	0	0	0	1	0	0	0	0	0	0	0	0	0	0	0	0	0	0	0	0	0	1	5.46	22.63	7.3	212	1.37	7.22	0.64
724	0	49	1	0	1	173	85	137	89	28.4005	0	1	0	0	0	0	0	0	0	0	0	0	0	0	0	0	0	0	0	0	0	0	0	0	0	1	0	0	0	0	0	1	7.95		6.8	165.4	3.24	6.72	1.04
725	0	64	0	0	1	166	58.7	160	95	21.3021	1	0	0	0	0	1	0	0	0	0	1	0	0	0	0	0	0	0	0	0	0	0	1	1	0	0	0	0	0	0	0	0	6.44	17.54	7.4		4.3	6.1	0.99
726	0	56	0	0	1	162	63	130	70	24.0055	0	0	1	0	0	1	0	0	0	0	0	0	0	0	0	0	0	0	0	0	0	0	1	0	0	0	0	0	0	0	0	0	13.71	22.95	10.7	345.2	0.97	4.54	1.91
727	0	39	0	0	1	178	108	120	80	34.0866	1	1	1	0	0	1	0	1	0	0	1	0	0	0	0	0	0	1	0	0	0	0	1	0	0	0	0	0	0	0	0	0	6.25		6		3.31	5.34	0.77
728	0	67	1	0	1	181	100	126	82	30.5241	1	0	0	0	0	0	0	0	0	0	0	0	0	0	0	0	0	0	0	0	0	0	0	0	0	1	0	0	0	0	0	0	10.62		6.5	214.5	0.69	3.08	1.08
729	0	36	1	0	1	172	67	120	74	22.6474	0	0	0	0	0	1	0	0	1	0	0	0	0	0	0	0	0	0	0	0	0	0	0	0	0	0	0	0	0	0	0	0	6.44		8.9	345.2	1.95	4.92	0.72
730	0	71	0	0	1	164	86	119	57	31.975	1	1	1	0	0	0	0	0	0	0	0	0	0	1	0	0	0	1	0	0	0	0	0	0	0	0	0	0	0	0	0	0	6.74		7.6
731	0	49	1	0	1	182	82	116	80	24.7555	1	0	0	0	0	0	0	0	0	0	1	0	0	0	0	0	0	0	0	0	0	0	1	0	0	0	0	0	0	0	0	0	9.8		5.9		1.47	4.08	1.33
732	0	68	0	0	1	166		108	63		0	0	0	0	0	1	0	0	0	1	0	0	0	0	0	0	0	0	0	0	0	0	1	0	0	0	0	0	0	0	0	0	5.9		6.3	189.7	0.89	5.67	1.19
733	0	51	1	0	1	166		130	85		0	1	0	0	0	0	0	1	0	0	0	0	0	0	0	0	0	0	0	0	0	0	0	0	0	0	0	0	0	0	0	0	9.5		8.3		2.72	4.99	0.77
734	0	58	1	0	1	166		120	69		0	1	1	0	0	0	0	0	0	0	0	0	0	0	0	0	0	0	0	0	0	0	0	0	0	1	0	0	0	0	0	0	6.65		6.7		4.25	6.94	1.16
735	0	68	1	0	1	166	70	140	81	25.4028	1	0	1	0	0	0	0	0	0	0	0	0	0	1	1	0	0	0	0	0	0	0	0	0	0	0	0	0	0	0	0	0	13.55		6.1	241.5	1.57	1.75	0.54
736	0	72	0	0	1	166	59	141	76	21.4109	1	1	1	0	0	1	0	0	0	0	0	0	0	1	0	0	0	0	0	0	0	0	1	0	0	0	0	0	0	0	0	0	25.51		12.2	396.9	1.16	4.38	1.37
737	0	44	1	0	1	176	90	103	70	29.0548	1	1	1	0	0	1	0	0	0	0	0	0	0	0	0	0	0	0	0	0	0	0	0	0	0	0	0	0	0	0	0	0	8.55		7	204	7.42	5.09	0.71
738	0	48	0	0	1	167	66	98	61	23.6652	0	0	1	0	0	1	0	0	0	1	0	0	0	0	0	0	0	0	0	0	0	0	1	0	0	0	0	1	0	0	0	0	7.73		8	287.6	1.64	6.07	1.05
739	0	57	1	0	1	164	86.9	147	70	32.3096	1	0	1	0	0	1	0	0	0	0	1	0	0	1	0	0	1	0	0	0	0	0	1	0	0	0	0	0	0	0	0	0	5.01		5.7	166.3	1.66	3.36	1.07
740	0	45	1	0	1	166	80.5	130	76	29.2132	1	1	1	0	0	0	0	0	0	0	0	0	0	1	1	0	0	0	0	0	0	0	0	0	0	0	0	0	0	0	0	0	11.12		10.6		1.7	6.87	1.03
741	0	58	0	0	1	158	65	130	80	26.0375	1	0	1	0	0	0	0	0	0	0	0	0	0	1	0	0	1	0	0	0	0	0	0	0	0	0	0	0	0	0	0	0	6.77		7	257.7	2.9	4.84	1.03
742	0	48	1	0	1	166		120	70		1	0	0	0	0	1	0	0	0	0	0	0	0	0	0	0	0	0	0	0	1	0	1	0	0	0	0	0	0	0	0	0	5.84		6.1	147.2	2.09	4.33	1.23
743	0	58	1	0	1	178	90	125	80	28.4055	1	0	0	0	0	1	0	1	0	0	1	0	0	0	0	0	0	0	0	0	0	0	1	0	0	1	0	0	0	0	0	0	6.77		6.7	207.6	1.48	5.41	1.6
744	0	55	0	0	0	166	73	130	80	26.4915	1	0	0	0	0	0	0	0	0	0	1	0	0	0	0	0	0	0	0	0	0	0	1	0	0	0	0	0	0	0	1	0	7.57		6.1
745	0	51	1	0	1	166		127	80		0	0	1	0	0	0	0	0	0	0	0	0	0	0	0	0	0	0	0	0	0	0	1	0	0	1	0	0	0	0	0	0	11.01		8.8		5.07	4.84	0.7
746	0	60	0	0	1	166	54.5	136	79	19.7779	1	0	1	0	0	0	0	0	0	0	0	0	0	1	1	0	0	0	0	0	0	0	0	0	0	0	0	0	0	0	0	0	11.09		7.4		1.37	6.71	1.07
747	0	57	0	0	1	160	68	118	80	26.5625	0	0	0	0	0	0	0	0	0	0	1	0	0	0	0	0	0	0	0	0	0	0	0	0	0	0	0	1	0	0	0	1	7.15		6.7
748	0	70	0	0	1	166	48	122	70	17.4191	1	0	1	1	0	0	0	0	0	0	0	0	0	1	0	0	0	0	0	0	0	0	0	0	0	0	0	0	0	1	0	0	6.02		5.9		0.75	3.52	1.26
749	0	48	1	0	1	174	89	168	110	29.3962	1	1	0	0	0	0	0	0	0	0	1	0	0	0	0	0	0	0	0	0	0	0	0	0	0	0	0	0	0	0	0	0	8.04		9.1		6.04	3.46	0.47
750	0	67	0	0	1	158	70	120	70	28.0404	0	0	0	0	0	0	0	0	0	0	0	0	0	0	0	0	0	0	0	0	0	0	0	0	0	0	0	1	0	0	0	0	6.55		5.6		1.1	3.95
751	0	76	0	0	1	166		129	81		1	0	1	0	0	0	0	0	0	0	0	0	0	1	0	0	1	1	0	0	0	0	0	0	0	0	0	0	0	0	0	0	5.85		6.9		1.44	4.26	1
752	0	61	1	0	1	174	73.5	156	90	24.2767	0	0	0	0	0	0	0	0	0	0	1	0	0	0	0	0	0	0	0	0	0	0	0	0	0	0	1	0	0	0	0	0	8.81		9.3	323.7	1.41	3.93	1.05
753	0	64	0	0	1	165	60.8	121	75	22.3324	1	1	1	0	0	1	0	0	0	0	0	0	0	1	1	1	0	0	1	0	0	0	0	0	0	0	0	0	0	0	0	0	6.78		8.5		1.27	2.82	0.59
754	0	49	1	0	1	178	96	140	100	30.2992	1	1	1	0	0	0	0	0	0	0	0	0	0	0	0	0	0	0	0	0	0	0	1	0	0	0	0	0	0	0	0	0	12.93		8.1	285.1	3.2	4.58	0.99
755	0	57	1	0	1	182	83	137	68	25.0574	1	1	1	0	0	1	0	0	0	1	0	0	0	0	0	0	0	0	0	0	0	0	1	1	0	0	0	0	0	0	0	1	6.57	8.42	6	227	1.68	3.57	1.02
756	0	79	0	0	0	158		111	73		0	0	1	0	0	1	0	0	0	1	0	0	0	1	1	1	0	0	0	0	0	0	0	0	0	1	0	0	0	0	0	0	12.76		6.8	254	3.52	5.63	1.24
757	0	58	1	0	1	169	90	160	85	31.5115	1	1	1	0	0	1	0	0	0	0	0	0	0	1	0	0	0	0	0	0	0	0	1	0	0	0	0	0	0	0	0	0	9.35		10.2	355.8	2.16	4.16	0.89
758	0	62	1	0	1	178	85	165	89	26.8274	1	1	1	0	0	1	0	1	0	0	0	0	1	0	0	0	0	0	0	0	0	0	0	0	0	0	0	0	0	0	0	0	5.87		6.1	224	1.74	5.5	1.46
759	0	55	1	0	1	172	81	130	70	27.3797	1	1	0	0	0	1	0	1	0	0	1	0	0	0	0	0	1	1	0	0	0	0	0	0	0	0	0	0	0	0	0	0	7.78	10.35	7.6	279.3	1.93	4.81	1.24
760	0	35	1	0	1	165	58	111	73	21.3039	0	0	0	0	0	0	0	0	0	0	1	0	0	0	0	1	0	1	0	1	0	0	0	0	0	0	0	0	0	0	0	0	18.34		12.6	235.9	2.2	2.08	0.11
761	0	67	1	0	1	163	73	145	90	27.4756	1	0	1	0	0	0	0	0	0	0	0	0	0	0	0	0	0	0	0	0	0	0	0	0	0	0	0	0	0	0	0	0	10.83		8.3	190.4	1.28	4.78	1.16
762	0	41	1	0	1	179	82	210	130	25.5922	1	0	1	0	0	0	0	1	0	0	1	0	0	0	0	0	0	0	0	1	0	0	0	0	0	0	0	0	0	0	0	0	5.16		5.4	132.3	1.36	6.52	1.28
763	0	39	1	0	1	170	72.8	129	85	25.1903	0	0	0	0	0	1	0	0	0	0	0	0	0	0	0	0	0	1	0	0	0	0	1	0	0	0	0	0	0	0	0	0	10.3	19.46	8.4	306.8	2.33	3.92	0.73
764	0	54	1	1	1						0	0	1	0	0	1	0	0	0	0	0	0	0	0	0	0	0	0	0	0	0	0	0	0	0	0	0	0	0	0	0	0	7.22		6.7	186.4	2.88	5.56	1.3
765	0	56	1	0	1	172	71.2	130	83	24.0671	1	1	0	0	0	1	0	0	0	0	1	0	0	0	0	0	0	0	0	0	0	0	1	0	0	0	0	0	0	0	0	0	7.09		6.5	231.8	1.27	5.85	1.32
766	0	65	1	0	1	166	53	139	73	19.2336	0	1	0	0	0	0	0	0	0	0	0	0	0	1	0	0	0	0	0	0	0	0	0	0	0	0	0	0	0	0	0	0	4.58		6.2	244.4	0.7	3.87	1.34
767	0	46	1	0	1	176	76	128	95	24.5351	0	0	0	0	0	0	0	1	0	0	0	0	0	0	0	0	0	1	0	0	1	0	0	0	0	0	0	0	0	0	0	0	9.83		8.6	202.9	8.61	7.11	0.84
768	0	55	1	0	1	166	75.3	150	88	27.3262	1	1	0	0	0	0	0	1	0	0	0	0	0	0	0	0	0	0	0	0	0	0	0	0	0	0	0	0	0	0	0	0	13.69		9.6		1.55	5.81	1.38
769	0	61	1	0	1	166		130	72		0	1	1	0	0	0	0	0	0	0	0	0	0	1	0	0	0	0	0	0	0	0	0	0	0	0	0	0	0	0	0	0	5.26		6.7	245.1	1.45	4.28	1.02
770	0	69	1	1	1	165	65	130	80	23.8751	0	0	0	0	0	0	0	1	0	0	1	0	0	0	0	0	0	0	0	0	0	0	1	0	0	0	0	0	0	0	0	0	18		14.7	220.4	2.24	6.77	1.1
771	0	64	1	1	1	180	79	170	90	24.3827	1	1	1	0	0	0	0	0	0	0	0	0	0	1	0	0	0	0	1	0	0	0	0	0	0	0	0	0	0	1	0	0	18.05		11.7	366	2.3	6.19	1.29
772	0	74	1	0	1	166	60	140	72	21.7738	0	0	1	0	0	0	0	0	0	0	0	0	0	1	0	0	0	0	0	0	0	0	0	0	0	0	0	0	0	0	0	0	10.44		9.4	351.3	1.65	5.3	1.11
773	0	57	1	0	1	185	96	145	87	28.0497	1	0	0	0	0	0	0	1	0	0	0	0	0	0	0	0	0	1	0	0	0	0	0	0	0	0	0	0	0	1	1	1	9.55		8.7	243.2	0.91	4.32	0.73
774	0	63	0	0	1	166	62	150	90	22.4996	0	0	1	0	0	0	0	0	0	0	0	0	0	1	0	0	0	0	0	0	0	0	0	0	0	0	0	0	0	0	0	0	9.47	8.15	6.1	183.2	1	3.99	1.71
775	0	66	1	0	1	166	58	180	90	21.048	0	0	1	0	0	0	0	0	0	1	1	0	0	1	0	0	0	0	0	0	0	0	0	0	0	0	0	0	0	0	0	0	7.1		9.8	326.4	1.01	4.79	1.01
776	0	54	1	1	1	175	75	120	80	24.4898	1	0	0	0	0	0	0	0	0	1	0	0	0	0	0	0	0	0	0	0	0	0	0	0	0	0	0	0	0	0	0	0	6.84		6.5	260.6	4.03	5.11	0.78
777	0	65	1	0	1	170	77	112	88	26.6436	0	0	0	0	0	1	0	0	0	0	0	0	0	0	0	0	0	0	0	0	0	0	0	0	0	0	0	0	0	0	0	0	12.66	15.06	10	253.7	1.55	4.09	0.88
778	0	50	1	0	1	172	71	140	88	23.9995	1	1	1	0	0	1	0	0	0	0	0	0	0	0	0	0	0	0	1	0	0	0	1	0	0	0	0	0	0	0	0	0	6.76		8.6	226	1.77	3.85	0.79
779	0	63	1	0	1	167	76	123	74	27.2509	1	0	1	0	0	0	0	0	0	0	1	0	0	1	0	0	0	0	0	0	0	0	0	0	0	1	0	0	0	0	0	0	5.49		8.5	212.2	0.96	4.05	0.82
780	0	61	1	0	1	166	93	158	69	33.7495	1	0	0	0	0	0	0	0	0	0	1	0	1	0	0	1	0	0	0	0	0	0	0	0	0	0	0	0	0	0	0	0	7.57		6.7	202	1.56	3.05	0.85
781	0	55	1	0	1	172	79	127	80	26.7036	0	0	0	0	0	1	0	0	0	0	0	0	0	0	0	0	0	0	0	0	0	0	1	1	0	0	0	0	0	0	0	1	6.1		6.6	130.1	1.02	4.36	1.28
782	0	63	0	0	1	160	72	120	70	28.125	0	0	1	0	0	0	0	1	0	0	0	0	0	0	0	0	1	1	0	0	1	0	0	0	0	0	0	0	0	0	0	0	5.73		8.6	229	1.16	2.94	1.1
783	0	51	1	0	1	171	77	152	87	26.3329	0	0	0	0	0	0	0	0	0	0	0	0	0	0	0	0	0	0	0	0	0	0	0	0	0	0	0	0	0	0	0	0	9.49		8.7		0.68	4.24	1.04
784	0	66	0	0	1	165	72	135	68	26.4463	1	0	1	0	0	0	0	0	0	0	0	0	0	0	0	0	0	0	0	0	0	0	0	0	0	1	0	0	0	0	0	0	5.86		6.1	176.1	2.96	3.72	0.92
785	0	54	0	0	1	166		159	84		0	0	0	0	0	0	0	0	0	0	0	0	0	0	0	0	0	0	0	0	1	0	0	0	0	0	0	0	0	0	0	0	5.16		6.2
786	0	66	0	0	1	156	75	175	75	30.8185	1	0	0	0	0	0	0	0	0	0	0	0	0	0	0	0	1	0	0	0	0	0	0	0	0	0	0	1	0	0	0	0	6.15	13.62	6.7	181.6
787	0	43	1	0	1	170	73	120	70	25.2595	0	0	0	0	0	1	0	0	0	0	1	0	0	0	0	0	0	0	0	0	0	0	0	0	0	0	0	0	0	0	0	0	5.37	13.61	7.2	208.6	1.64	5.56	0.98
788	0	60	0	0	1	166		108	60		1	0	1	0	0	1	0	0	0	1	0	0	0	0	0	0	0	0	0	0	0	0	1	0	0	0	0	0	0	0	0	0	4.47		7	242.4	0.99	4.08	1.18
789	0	67	0	0	1	166		138	87		1	0	0	1	0	1	0	0	0	0	0	0	1	0	0	0	0	0	0	0	1	0	0	0	0	0	0	1	0	0	0	1	6.16		7.2	271.5	1.01	4.82	1.67
790	0	51	1	0	1	175	82	134	86	26.7755	1	1	0	0	0	1	0	0	0	1	0	0	0	0	0	0	0	0	0	0	0	0	0	0	0	0	0	0	0	0	0	0	7.74		7.3	173.7	4.36	4.17	0.88
791	0	50	1	0	1	180	90	131	89	27.7778	0	0	0	0	0	1	0	0	0	0	0	0	0	0	0	0	0	0	0	0	0	0	0	0	0	0	0	0	0	0	0	0	6.05		7.1	201.9	1.15	5.53	1.27
792	0	50	1	0	1	165	88	180	100	32.3232	1	1	0	0	0	0	0	0	0	0	1	0	0	0	0	0	0	0	0	0	0	0	0	0	0	0	0	0	0	0	0	0	10.38		7.3	165.2	3.42	4.51	0.75
793	0	80	0	0	1	166	48.5	175	74	17.6005	0	0	1	0	0	0	0	0	0	0	0	0	0	1	0	1	0	0	0	0	0	0	0	0	0	0	0	0	0	0	0	0	5.88		7.9	240.9	1.4	3.09	0.84
794	0	72	1	0	1	180	67.5	129	69	20.8333	0	0	1	1	1	0	0	0	0	0	0	0	0	0	0	0	1	0	0	0	0	0	1	0	0	0	0	0	0	0	0	0	5.85		6.4	251	0.63	3.26	1.13
795	0	60	1	0	1	162	64	135	78	24.3865	0	0	0	0	0	1	0	0	0	0	0	0	0	0	0	0	0	0	0	0	0	0	0	0	0	0	0	0	0	0	0	0	6.24		6.3	191.2	1.48	5.62	1.01
796	0	65	0	0	1	163	65	125	70	24.4646	0	1	0	0	0	0	0	0	0	0	0	0	0	0	0	0	0	0	0	0	0	0	0	0	0	1	0	0	0	0	0	0	5.35		6.4	207.7	3.26	3.88	0.83
797	0	64	0	0	1	155	60	120	75	24.974	0	0	0	0	0	0	0	0	0	0	0	0	0	0	0	0	0	1	0	0	0	0	0	0	0	0	0	0	0	0	0	0	6.89		6.8	122.1	1.34	4.42	0.89
798	0	63	0	0	1	163	55	147	74	20.7008	1	0	1	0	0	0	0	1	1	0	0	0	0	0	0	0	0	0	0	0	0	0	1	0	0	1	0	1	0	0	0	1	10.36		8.9		1.02	4.47	1.02
799	0	42	1	0	1	166		137	90		1	0	1	0	0	1	0	1	0	0	0	0	0	0	0	0	0	0	0	0	0	0	1	0	0	0	0	0	0	0	0	0	9.32		6.8	223.6	3.73	5.03	2.02
800	0	57	1	0	1	169	70	120	84	24.5089	0	0	0	0	0	1	0	1	0	1	1	0	0	0	0	0	1	0	0	0	0	0	1	0	0	0	0	0	0	0	0	0	11.91	20.97	7.3		1.39	5.05	2.75
801	0	59	0	0	0	166	77	108	72	27.9431	0	1	1	0	0	0	0	0	0	0	0	0	0	1	0	0	0	1	0	0	0	0	0	0	0	0	0	0	0	0	0	0	10.6		6.5		1.25	3.35	1.2
802	0	68	0	0	1	166	54	127	66	19.5965	0	0	0	0	0	0	0	0	0	0	0	0	0	0	0	0	0	0	0	0	0	0	0	0	0	1	0	0	0	0	0	1	6.38		6.9		1.22	4.18	1.12
803	0	44	1	0	1	173	66	129	92	22.0522	1	0	0	0	0	0	0	0	0	0	0	0	0	0	0	0	0	0	0	0	0	0	1	0	0	0	0	0	0	0	0	0	10.33		8.5	254	3.87	3.75	0.98
804	0	46	1	0	1	176	83	137	86	26.7949	0	0	0	0	0	1	0	0	0	0	0	0	0	0	0	0	0	1	0	0	0	0	0	0	0	0	0	0	0	0	0	0	5.38		6.3	175.7	1.15	4.23	1.19
805	0	58	1	0	1	167	69	131	66	24.7409	0	0	0	0	0	0	0	0	0	0	1	0	0	0	0	0	0	0	0	0	0	0	0	0	0	1	0	0	0	0	0	0	6.69		6	200.3	2.5	5.44	0.84
806	0	64	0	0	1	166	91	150	80	33.0237	1	0	0	0	0	0	0	0	0	1	0	0	0	0	0	0	0	0	0	0	0	0	0	0	0	0	0	0	0	0	0	0	7.75		8	306.2	3	4.62	1.53
807	0	65	0	1	1	160	62	170	80	24.2188	1	0	0	0	0	0	0	0	0	0	1	1	0	0	0	0	0	0	0	0	0	0	0	0	0	0	0	0	0	0	0	0	15.28		9.1		2.95	6.38	2.26
808	0	52	1	0	1	168	78	138	88	27.6361	0	0	1	0	0	1	0	0	0	0	0	0	0	1	0	0	0	1	0	0	0	0	1	0	0	1	0	0	0	0	0	0	7.38		5.8		1.24	4.48	0.95
809	0	69	0	0	1	166		130	75		1	0	1	0	0	1	0	1	0	0	0	0	0	0	0	0	0	0	0	0	0	0	1	0	0	0	0	0	0	0	0	0	8.19		6.7	165.4	1.57	6.02	1.15
810	0	58	1	0	1	166	63	138	79	22.8625	1	0	1	1	0	0	0	0	0	0	1	1	0	1	0	0	0	0	0	0	0	0	0	0	0	0	0	0	0	0	0	0	19.32		11.7	225.6	1.55	3.49	0.53
811	0	80	0	0	0	157	49	136	53	19.8791	1	0	1	0	0	0	0	0	0	0	0	0	0	1	0	0	1	1	0	0	1	0	0	0	0	0	0	0	0	0	0	0	6.73		8	215.5	0.94	4.22	1.12
812	0	57	1	0	1	170	82.5	170	100	28.5467	1	0	0	0	1	0	0	0	0	0	0	0	0	0	0	0	0	0	0	0	0	0	0	0	0	0	0	0	0	0	0	0	3.97		7.1		0.68	2.88	0.84
813	0	76	1	0	1	159	60	158	72	23.7332	1	0	1	0	0	0	0	1	0	1	1	0	0	1	1	1	1	0	1	0	0	0	1	0	0	0	0	0	0	0	0	0	6.14	17.37	10.4		0.9	4.31	0.94
814	0	70	1	0	1	166	62	154	64	22.4996	1	0	0	0	0	0	0	0	0	0	0	0	0	0	0	0	0	0	0	0	0	0	0	0	0	0	0	0	0	0	0	0	5.05		6.3	204	0.8	3.97	1.72
815	0	62	0	0	1	166	61	157	77	22.1367	1	1	0	0	0	0	0	0	0	0	0	0	0	0	0	0	0	0	0	0	0	0	0	0	0	0	0	0	0	0	0	0	7.84		7.8	251.3	1.86	5.85	1.3
816	0	60	0	0	1	166		140	80		1	0	1	0	0	1	0	0	0	0	0	0	0	1	0	0	0	0	0	0	0	0	1	0	0	0	0	0	0	0	0	0	9.92		8.6	313.2	1.65	3.64	1.12
817	0	63	1	0	1	166	67.5	110	70	24.4956	0	0	1	0	0	0	0	0	0	0	0	0	0	1	1	0	0	1	0	0	0	0	0	0	0	0	0	0	0	0	0	0	13.32		8.4		1.09	2.92	1.12
818	0	49	1	1	1	174	80	139	86	26.4236	1	1	1	0	0	1	0	0	0	0	0	0	0	0	0	0	0	1	0	0	0	0	0	0	0	1	0	0	0	0	0	0	6.42		5.4	133.4	10.7	6.49	0.86
819	0	75	1	0	1	183	101.5	121	74	30.3085	1	1	1	0	0	0	0	0	0	1	1	0	0	1	0	1	1	0	0	0	1	0	0	0	0	0	0	0	0	0	0	0	6.83		7.3	186.3	1.45	3.27	0.99
820	0	61	1	0	1	173	61	160	70	20.3816	1	0	0	0	0	0	0	0	0	0	1	0	0	0	0	0	0	0	0	0	0	0	1	0	0	0	0	0	0	0	0	0	7.96		8.1		0.45	4.56	2.17
821	0	62	0	0	1	166		126	60		1	1	1	0	0	0	0	0	0	0	0	0	0	1	0	0	1	0	0	0	0	0	0	0	0	0	0	0	0	0	0	0	8.04		6.6	218.6	7.54	5.27	0.77
822	0	63	0	0	1	166	81	140	80	29.3947	0	0	0	0	0	0	0	0	0	0	0	0	0	0	0	0	0	0	0	0	0	0	0	0	0	0	0	0	0	0	0	0	8.65		7	202.9	1.09	5.72	1.53
823	0	56	0	1	1	166		136	99		1	0	0	0	0	0	0	0	0	1	1	0	0	0	0	0	0	0	0	0	0	0	1	0	0	0	0	0	0	0	0	0	7.32		7.2		1.43	5.9	1.17
824	0	46	1	0	1	166		138	85		1	0	0	0	0	1	0	0	0	0	0	0	0	0	0	0	0	0	0	0	0	0	0	0	0	0	0	0	0	0	0	0	10.81		7.1		4.62	4.07	0.84
825	0	52	1	0	1	166		167	101		1	0	0	0	0	0	0	0	0	0	0	0	0	0	0	0	0	0	0	1	0	0	0	0	0	0	0	0	0	0	0	0	6.46		6	195.3	1.95	4.76	1.06
826	0	55	1	0	1	176	72	125	69	23.2438	1	1	1	0	0	0	0	0	0	0	0	0	0	1	0	0	1	0	1	0	0	0	0	0	0	0	0	0	0	0	0	0	11.91		9.5	347.7	1.31	4.39	0.93
827	0	62	1	0	1	170	70	130	70	24.2215	0	0	0	0	0	0	0	0	0	0	0	0	0	0	0	0	0	0	0	0	0	0	0	0	0	0	0	0	0	0	0	0	10.72		6.8	182.7	1.11	3.69	0.72
828	0	69	0	0	1	166	52.2	157	71	18.9432	1	0	1	0	0	0	0	0	0	0	0	0	0	1	0	0	0	0	0	0	0	0	0	0	0	0	0	0	0	0	0	0	8.91		7.1		1.3	2.46	0.89
829	0	61	1	0	1	170	75	150	75	25.9516	1	0	0	0	1	0	0	0	0	0	0	0	0	0	0	0	0	0	0	0	0	0	0	0	0	0	0	0	0	0	0	0	7.99	12.32	5.1	141.8	2.27	3.27	0.8
830	0	66	1	0	1	166		135	85		0	0	1	0	0	0	0	0	0	0	1	0	0	0	0	0	0	1	0	0	0	0	1	0	0	0	0	0	0	0	0	0	6.69		6.6	172.9	1.38	3.88	0.89
831	0	42	1	0	1	165	90	153	104	33.0579	1	1	0	0	0	1	0	1	0	1	0	0	1	0	0	0	0	0	0	0	0	0	0	0	0	0	0	0	0	0	0	0	7.42		6.8		1.9	6.08	1.01
832	0	60	1	0	1	165	61	112	59	22.4059	1	0	1	0	0	0	0	0	0	1	1	0	0	1	0	0	0	1	0	1	0	0	0	0	0	0	0	0	0	0	0	0	7.32		6.4	179.3	0.74	2.69
833	0	57	1	0	1	166	76	129	75	27.5802	1	0	1	0	0	0	0	0	0	0	0	0	0	1	0	0	0	0	0	0	0	0	0	0	0	0	0	0	0	0	0	0	10.87		5.7	143.3	1.85	2.66	0.8
834	0	56	1	0	1	164	85	100	60	31.6032	0	1	1	0	0	1	0	1	0	1	0	0	0	0	0	0	0	0	0	0	0	0	0	0	0	0	0	0	0	0	0	1	6.09		6.7	196.5	1.4	5.36	1.02
835	0	60	1	0	1	174	89	110	64	29.3962	1	0	1	0	0	0	0	0	0	0	0	0	0	1	1	1	1	0	0	0	0	0	0	0	0	0	0	0	0	0	0	0	8.36		6	188.1	2.87	3.56	0.66
836	0	58	0	0	1	164	85	138	89	31.6032	1	1	0	0	0	1	0	0	0	0	0	0	0	0	0	0	0	0	0	0	0	0	0	0	0	0	0	0	0	0	0	0	6.75		7.8	161.9	1.93	4.94	1.4
837	0	45	1	1	1	166	96	108	84	34.8381	1	0	1	0	0	0	0	1	0	0	0	0	0	1	0	1	0	1	0	0	0	0	0	0	0	0	0	0	0	0	0	0	13.22		7.1	130.7	1.33	3.09	0.85
838	0	55	1	0	1	165	84	143	87	30.854	1	0	1	0	0	1	0	0	0	0	0	0	0	0	0	0	0	0	1	1	0	0	0	0	0	0	0	0	0	0	0	0	6.34		5.8	205.9	1.35	3.87	1.05
839	0	82	0	0	1	155	55	127	62	22.8928	1	0	1	0	0	1	0	0	0	0	0	0	0	1	0	1	0	0	0	0	0	0	1	0	0	0	0	0	0	0	0	0	9.2	17.49	9.7	289.1	1.33	3.54	1.06
840	0	55	1	0	1	166		123	88		1	0	1	0	0	0	0	1	0	0	0	0	0	1	1	0	0	0	0	1	0	0	0	0	0	0	0	0	0	0	0	0	13.97		10.5		0.81	3.02	1.04
841	0	65	0	0	1	166	59	135	80	21.4109	1	0	1	0	0	0	0	0	0	0	0	0	0	1	0	0	0	0	0	0	0	0	0	0	0	0	0	0	0	0	0	0	3.51		8.1		1.6	2.74	0.74
842	0	79	0	0	1	145	47	143	76	22.3543	1	0	1	0	0	1	0	0	0	0	1	0	1	0	0	0	0	1	1	0	1	0	1	0	0	0	0	0	0	0	0	0	9.7	13.62	8.1	272.5	1.77	3.91	1.01
843	0	66	0	0	1	168	75	124	74	26.5731	0	0	0	0	0	0	1	1	0	0	0	0	0	0	0	0	0	0	0	0	0	0	0	0	0	1	0	0	0	0	0	1	4.38		6.6	247.7	0.76	3.35	1.79
844	0	66	0	0	1	166	61	114	70	22.1367	0	1	1	0	0	0	0	0	0	0	0	0	0	1	0	0	0	0	1	0	0	0	0	0	0	0	0	0	0	0	0	0	3.96		6.7		0.47	5.54	0.9
845	0	79	0	0	1	166		134	111		1	0	1	0	0	0	0	0	0	0	0	0	1	1	0	0	0	1	0	0	0	0	0	0	0	0	0	0	0	0	0	0	19.76		7.5	162	2.01	4.39	1
846	0	49	1	0	1	166		191	107		1	1	0	0	0	0	0	0	0	0	0	0	0	0	0	0	0	0	0	0	0	0	0	0	0	0	0	0	0	0	0	0	12.21		8.7		2.16	5.8	1.02
847	0	41	1	0	1	172	92	135	80	31.0979	1	0	0	0	0	1	0	1	0	0	1	0	1	0	0	0	0	0	0	0	0	0	1	0	0	0	0	0	0	0	0	0	7.65		5.9		11.36	8.54	0.91
848	0	77	0	0	1	166		121	78		0	0	0	0	0	0	0	0	0	0	0	0	0	0	0	0	0	0	0	0	0	0	1	0	0	0	0	0	0	0	0	0	7		9	264.4	2.08	3.47	0.98
849	0	50	1	0	1	169	73	102	74	25.5593	0	0	1	0	0	1	0	0	0	0	0	0	0	0	0	0	0	0	0	0	0	0	0	0	0	0	0	0	0	0	0	0	8.87		8.8		1.8	4.52	1.06
850	0	58	1	0	1	170	70	138	110	24.2215	1	1	1	0	1	0	0	1	0	0	0	0	0	1	1	0	0	0	0	0	1	0	0	0	0	0	0	0	0	0	0	0	6.84		7	198.5	1.1	2.91	0.81
851	0	62	1	0	1	170	66	112	60	22.8374	0	0	0	0	0	1	0	0	0	0	0	0	0	0	0	0	0	0	0	0	0	0	0	0	0	0	0	0	0	0	0	0	4.81		6.8	187.3	2.38	5.08	0.93
852	0	50	1	0	1	166		128	93		0	0	0	0	0	1	0	1	0	0	0	0	0	0	0	0	0	1	0	0	0	0	0	0	0	0	0	0	0	0	0	0	8.77		6.7		4.86	3.79	0.66
853	0	66	1	0	1	166	81	143	78	29.3947	1	0	0	0	0	0	0	0	0	0	0	0	0	0	0	0	0	0	0	0	0	0	0	0	0	0	0	0	0	0	0	0	6.91		6.1	224.8	1.21	3.11	0.95
854	0	49	1	0	1	178	83	133	87	26.1962	1	0	0	0	0	1	0	0	0	0	0	0	0	0	0	0	0	0	0	0	0	0	1	1	0	1	0	0	0	0	0	0	8.33		7.1		4.81	6.18	0.93
855	0	72	1	0	1	172	63	135	89	21.2953	1	0	0	0	0	0	0	0	0	0	0	0	0	0	0	0	0	0	0	0	0	0	0	0	0	1	0	0	0	0	0	0	4.81		5.4	197.3	0.73	2.71	1.24
856	0	63	0	0	1	160	56	100	60	21.875	1	1	1	0	0	0	0	0	0	0	1	0	0	1	0	1	0	0	0	0	0	0	1	0	0	0	0	0	0	0	0	0	5.38		6	152.9	1.36	6.79	1.43
857	0	65	0	0	1	166	58	144	78	21.048	1	1	0	0	0	0	0	0	0	0	0	0	0	1	0	0	0	0	0	0	0	0	0	0	0	0	0	0	0	0	0	0	6.35		7.1	212	2.16	6.4	1.69
858	0	54	1	1	1	174	79	174	108	26.0933	1	1	1	0	0	0	0	1	0	0	0	0	0	0	0	0	0	1	0	0	0	0	0	0	0	0	0	0	0	0	0	0	6.84		6.8	215	1.76	4.05	0.69
859	0	56	1	0	1	160	74	146	92	28.9062	1	0	1	0	0	1	0	0	0	1	0	0	0	1	0	0	0	0	0	0	0	0	1	0	0	1	0	0	0	0	0	0	11.51		7.8	240.2	0.97	4.18	1.24
860	0	73	0	0	1	150	45	122	73	20	1	0	0	1	0	1	0	1	0	1	0	0	0	0	0	0	0	1	0	0	0	0	1	0	0	0	0	0	0	0	0	0	6.55		7	192.5	1.41	8.01	1.95
861	0	63	1	1	1	174	83.5	130	80	27.5796	0	0	1	1	0	1	0	0	0	0	1	0	0	0	0	0	0	0	0	0	0	0	1	0	0	0	0	0	0	0	0	0	7.06	10.47	8		1.36	4.72	1.03
862	0	35	1	0	1	172	76	110	58	25.6896	0	0	0	0	0	0	0	1	0	0	0	0	0	0	0	0	0	0	0	0	0	0	0	0	0	0	0	0	0	0	0	0	22.68	4.54	11.6	406.9	1.54	4.06	0.86
863	0	64	0	0	1	158	72	120	90	28.8415	0	1	0	0	0	1	0	0	0	0	1	0	0	0	0	0	0	0	0	0	0	0	1	0	0	0	0	0	0	0	0	0	6.86		7.7	281.7	1.62	5.06	1.55
864	0	85	0	0	1	166	60	128	74	21.7738	1	0	1	0	0	0	0	0	0	0	1	0	0	1	1	1	0	1	0	0	0	0	0	0	0	0	0	0	0	0	0	0	9.41		8.1	251	1.65	3.32	0.9
865	0	45	1	0	1	166		115	71		0	0	0	0	0	1	0	0	0	1	0	0	0	0	0	0	0	0	0	0	0	0	1	0	0	0	0	0	0	0	0	0	6.43		6.6		0.79	5.13	1.34
866	0	65	1	0	1	170	66	124	90	22.8374	0	0	1	0	0	0	0	0	0	0	0	0	0	1	0	0	0	0	0	0	0	0	0	0	0	0	0	0	0	0	0	0	21.02		9.2		2.11	4.35	1.04
867	0	59	1	0	1	170	84	143	79	29.0657	0	1	1	0	0	0	0	0	0	0	0	0	0	1	1	0	0	0	0	0	0	0	0	0	0	0	0	0	0	0	0	0	3.72		5.7	168.9	1.98	4.46	0.98
868	0	64	0	0	1	166	64	150	95	23.2254	1	0	1	0	0	0	0	0	0	0	0	0	0	1	0	1	0	0	0	0	0	0	0	0	0	0	0	0	0	0	0	0	22.48		11.2		0.97	4.55	1.05
869	0	51	1	0	1	174	57	160	96	18.8268	1	0	1	0	1	0	0	0	0	0	0	0	0	1	1	0	0	0	0	0	0	0	0	0	0	0	0	0	0	0	0	0	15.31		8.3		1	2.42	0.71
870	0	53	0	0	1	150	57	142	82	25.3333	0	0	0	0	0	1	0	0	0	0	1	0	0	0	0	0	0	0	0	0	0	0	1	0	0	0	0	0	0	0	0	0	13.12		7.9	207.7	6.88	3.34	0.55
871	0	46	1	0	1	166		133	82		0	0	0	0	0	1	0	0	0	0	0	0	1	0	0	0	0	0	0	0	0	0	1	0	0	0	0	0	0	0	0	0	7.67		7.3		5.38	3.94	0.61
872	0	61	1	0	1	166	69.3	122	71	25.1488	1	1	1	0	0	0	0	0	0	0	0	0	0	1	0	0	1	0	0	0	0	0	0	0	0	0	0	0	0	0	0	0	7.35		6.7	272.4	2.15	3.36	0.8
873	0	70	0	0	1	166		97	67		1	0	0	1	0	0	0	0	0	0	1	0	0	0	0	0	0	0	0	0	0	0	0	0	0	0	0	0	0	0	0	0	10.61		7.2		2.44	4.79	1.17
874	0	58	1	0	1	172	70	112	70	23.6614	0	0	1	0	0	1	0	0	0	0	0	0	0	0	0	0	0	1	1	0	0	0	1	0	0	0	0	0	0	0	0	0	12.03	17.45	10.1	306.5	1.48	4.34	1.04
875	0	61	0	0	1	160	67	137	73	26.1719	1	1	1	0	0	0	0	0	0	0	0	0	0	1	0	0	0	0	0	0	0	0	0	0	0	0	0	0	0	0	0	0	6.08	13.69	7.5	204.3	2.86	4.46	1.07
876	0	73	1	0	1	171	73	106	56	24.9649	0	0	1	0	0	0	0	0	0	1	0	0	1	1	0	0	0	0	0	0	0	0	0	0	0	0	0	0	0	0	1	0	7.86	12.89	7.8	301	4.57	5.83	0.91
877	0	80	0	0	1	166		123	68		0	0	1	0	0	0	0	0	0	0	0	0	0	1	0	0	0	0	0	0	0	0	0	0	0	0	0	0	0	0	0	0	12.88		10.2	307.3
878	0	48	1	0	1	170	75	138	88	25.9516	1	0	1	0	0	1	0	1	0	0	0	0	0	0	0	0	0	0	0	0	0	0	1	0	0	0	0	0	0	0	0	0	6.07		6.2		5.79	4.87	0.77
879	0	54	1	0	1	175	82	138	88	26.7755	1	0	0	0	0	1	0	1	0	0	1	0	0	0	0	0	0	0	0	0	0	0	1	0	0	0	0	0	0	0	0	0	8.65		7.7		1.66	2.8	0.76
880	0	45	1	0	1	166		135	84		0	1	0	0	0	0	0	0	0	0	0	0	0	0	0	0	0	0	0	0	0	0	0	0	0	0	0	0	0	0	0	0	13.04		9.7		0.66	6.08	1.65
881	0	63	1	0	1	170	70	147	93	24.2215	1	0	1	0	0	0	0	0	0	0	0	0	0	0	0	0	0	0	1	0	0	0	1	0	0	0	0	0	0	0	0	0	7.75	10.76	6.3	226.3	1.58	5.24	0.85
882	0	60	0	0	1	164	70	160	90	26.0262	1	0	0	0	0	0	0	0	0	0	1	0	0	0	0	0	0	0	0	1	0	0	0	0	0	0	0	0	0	0	0	0	6.74		6.7	164.5	1.57	5.93	1.62
883	0	52	0	0	1	166		120	82		0	1	0	0	0	0	0	0	0	0	0	0	0	0	0	0	0	0	0	0	0	0	1	0	0	0	0	0	0	0	0	0	6.73		6.7		2.35	6.36	1.05
884	0	49	1	0	1	166		124	74		0	1	0	0	0	0	0	0	0	0	0	0	0	0	0	0	0	0	0	0	0	0	1	0	0	0	0	0	0	0	0	0	6.99		7	199.6	12.23	8.52	1.05
885	0	69	1	0	1	166		131	59		1	0	1	0	0	0	0	0	0	0	0	0	0	1	0	0	0	0	0	0	0	0	0	0	0	0	0	0	0	0	0	0	4.97		7.2	230.1	1.59	3.3	0.91
886	0	75	1	0	1	166	62	144	79	22.4996	1	0	1	0	0	1	0	1	0	0	1	0	0	0	0	0	0	0	1	0	0	0	1	0	0	0	0	0	0	1	0	1	4.65		9.1	171.4	0.66	3.63	1.35
887	0	46	1	0	1	166	74	154	82	26.8544	1	0	1	0	0	0	0	0	0	0	0	0	0	1	0	0	0	0	0	0	0	0	0	0	0	0	0	0	0	0	0	0	9.29		8.6		2.9	4.85	0.91
888	0	64	1	0	1	170	48	113	69	16.609	0	0	0	0	0	0	0	0	0	0	0	0	1	0	0	0	0	1	0	0	0	0	0	0	0	0	0	0	0	0	0	0	9.94		10.1	204.3	1.38	2.64	0.17
889	0	60	1	0	1	175	74	138	88	24.1633	0	0	1	0	0	0	0	0	0	0	1	0	0	1	0	0	1	0	0	0	0	0	0	0	0	0	0	0	0	0	0	0	6.22		6.5	234.6	1.32	3.06	0.8
890	0	61	0	0	1	166	75.5	145	78	27.3988	1	0	1	0	0	0	0	1	0	1	0	0	0	1	0	1	0	0	0	0	0	0	0	0	0	0	0	0	0	0	0	1	13.21		8.6		2.05	5.14	1.02
891	0	46	0	0	1	166	66	110	74	23.9512	0	0	0	0	0	0	0	0	0	0	0	0	0	0	0	0	0	0	0	0	0	0	0	0	0	0	0	0	0	0	0	0	7.4		6.6		2.02	6.37	1.08
892	0	55	1	0	1	166	79	120	76	28.6689	1	1	1	0	0	1	0	0	0	0	0	0	0	1	0	0	0	0	0	0	0	0	0	0	0	0	0	0	0	0	0	0	4.22		7.2		1.66	2.96	0.82
893	0	52	0	0	1	166		125	75		0	0	0	0	0	0	0	0	0	0	0	0	0	0	0	0	0	0	0	0	0	0	0	0	0	0	0	0	0	0	0	0	4.94		6.4		1.03	5.04	1.53
894	0	49	0	0	1	160	73	130	80	28.5156	1	0	0	0	0	1	0	0	0	0	1	0	0	0	0	0	0	1	0	1	0	0	0	0	0	0	0	0	0	0	0	0	6.88		7.3	177.1	2.01	4.57	1.14
895	0	66	1	0	1	173	71	128	73	23.7228	0	0	0	0	0	0	0	0	0	0	0	0	0	0	0	0	0	0	0	0	0	0	0	0	0	0	0	0	0	0	0	0	8.19		6.3	240.6	0.7	4.13	1.59
896	0	56	1	0	1	166	84.5	126	71	30.6648	0	1	1	0	0	1	0	0	0	0	0	0	0	1	1	1	0	0	0	0	0	0	1	0	0	0	0	0	0	0	0	0	5.03	13.99	5.9
897	0	45	0	0	1	163	68	120	70	25.5937	0	0	0	0	0	1	0	0	0	0	0	0	0	0	0	0	0	1	0	0	0	0	0	0	0	0	0	1	0	0	0	0	4.99		6	130.2	0.99	4.22	1.45
898	0	59	0	0	1	166		174	92		1	1	0	0	0	1	0	1	0	0	0	0	0	0	0	0	0	1	0	0	0	0	1	0	0	0	0	0	0	0	0	0	7.87		6.7	276.4	1.88	3.72	0.99
899	0	31	1	0	0	176	81	132	93	26.1493	1	1	0	0	0	0	0	0	0	0	1	0	0	0	0	0	0	0	0	0	0	0	0	0	0	0	0	0	0	0	0	0	4.18		5.3	51.8	3.92	5.32	1.03
900	0	49	0	0	1	158	63	143	79	25.2363	1	1	1	0	0	0	0	0	0	0	0	0	0	1	0	0	0	0	0	0	0	0	0	0	0	0	0	0	0	0	0	0	12.13		9	214.8	3.11	5.26	0.9
901	0	26	0	0	1	166	63	115	60	22.8625	0	0	0	0	0	0	0	0	0	0	1	0	0	0	0	0	0	0	0	0	0	0	0	0	0	0	0	0	0	0	0	0	5.99		5.3	151.3	2.37	4.61	0.96
902	0	44	1	0	1	171	80.5	130	90	27.5298	1	0	0	0	0	1	0	0	0	0	0	0	0	0	0	0	0	0	0	0	0	0	1	0	0	0	0	0	0	0	0	0	4.78		5.7	167.7	1.47	3.87	1.04
903	0	41	0	0	1	166		100	60		0	0	0	0	0	0	0	0	0	0	0	0	0	0	0	0	0	0	0	0	0	1	0	0	0	0	0	0	0	0	0	0	5.77		5.8	182.6	0.46	5.62	1.92
904	0	51	1	0	1	176	90	171	99	29.0548	1	1	1	0	0	0	0	0	0	0	0	0	0	1	0	0	0	0	0	0	0	0	0	0	0	0	0	0	0	0	0	0	4.67		6.3	192.5	1.46	3.32	1.02
905	0	43	1	0	1	170	72	130	80	24.9135	0	1	0	0	0	1	0	1	0	0	0	0	0	0	0	0	0	0	0	0	0	0	0	0	0	0	0	0	0	0	0	0	9.8	12.62	10.9	424.7	2.08	5.39	0.83
906	0	79	1	0	1	166		158	81		0	0	1	0	0	0	0	0	0	0	0	0	0	1	1	1	0	1	0	0	0	0	0	0	0	0	0	0	0	0	0	0	10.14		7.7	219.5	2.58	4.26	1.04
907	0	69	0	0	1	166		116	69		1	0	1	0	0	0	0	0	0	0	0	0	0	1	0	0	0	0	0	0	0	0	0	0	0	0	0	0	0	0	0	0	7.84		7.4	239.3	1.05	3.5	1.01
908	0	69	0	0	1	163	54	140	68	20.3244	1	0	0	0	0	0	0	0	0	0	0	0	0	0	0	0	0	0	0	0	0	0	0	0	0	0	0	0	0	0	0	0	5.92		6.7	253.3	1.87	4.48	0.98
909	0	57	1	0	1	178	79	134	54	24.9337	1	1	1	0	0	0	0	0	0	0	0	0	0	1	0	0	1	0	0	0	0	0	0	0	0	0	0	0	0	0	0	0	5.39		6.6		2.1	4.67	0.78
910	0	49	1	0	1	166		140	76		1	0	1	0	0	0	0	0	0	0	0	0	0	1	1	0	0	0	0	0	0	0	0	0	0	0	0	0	0	0	0	0	15.8		8.9		2.19	4.14	0.79
911	0	49	1	0	1	178	80	134	70	25.2493	0	0	1	0	0	0	0	0	0	0	0	0	0	0	0	0	0	0	1	0	0	0	0	0	0	0	0	0	0	0	0	0	5.24	14.01	7.3		1.72	5.43	1.14
912	0	53	0	0	1	154	55	117	69	23.1911	0	1	0	0	0	1	0	0	0	0	1	0	0	0	0	0	0	0	0	0	0	0	1	0	0	0	1	1	0	0	0	1	4.48		5.8		1.45	4.85	1.14
913	0	33	0	0	1	173	94	130	58	31.4077	1	0	0	0	0	0	0	1	0	0	1	0	0	0	0	1	1	0	0	0	0	1	0	0	0	0	0	0	0	0	0	0	5.43	9.61	6		0.94	2.05	0.26
914	0	73	0	0	1	166	70	133	70	25.4028	1	0	0	0	0	0	0	0	0	0	0	0	1	0	0	0	0	1	0	1	0	0	0	0	0	0	0	0	0	0	0	0	6.73		6.2	139.4	1.14	5.46	1.61
915	0	39	1	0	1	178	90	136	101	28.4055	1	0	0	0	0	0	0	0	0	0	0	0	0	0	0	0	0	0	0	0	0	0	0	0	0	0	0	0	0	0	0	0	4.47		5.3	161.4	4.95	3.71	0.7
916	0	56	1	0	1	174	87	118	85	28.7356	1	1	1	0	0	0	0	0	0	0	1	0	0	0	0	0	0	0	0	0	0	0	0	0	0	1	0	0	0	0	0	0	9.18		7		1.42	3.94	1.06
917	0	59	1	0	1	180	83	154	92	25.6173	1	0	0	0	0	1	0	0	0	0	1	0	0	0	0	0	0	0	0	0	0	0	1	0	0	0	0	0	0	0	0	0	12.82	13.84	6.7	305.4	2.74	4.25	1.38
918	0	52	1	0	1	166		109	61		0	1	1	0	0	0	0	0	0	0	0	0	0	0	0	0	0	1	0	0	0	0	1	0	0	0	0	0	0	0	0	0	5.74		5.9		1.96	5.65	1.19
919	0	59	0	0	1	166	56.5	110	70	20.5037	1	1	0	0	0	1	0	0	0	0	1	0	0	0	0	0	0	0	0	0	0	0	0	0	0	0	0	0	0	0	0	0	6.73		6.4	237.8	3.97	4.36	1.03
920	0	55	1	0	1	175	80.9	110	70	26.4163	1	0	0	0	0	0	0	1	0	0	0	0	0	0	0	0	0	0	0	0	0	0	1	0	0	0	0	0	0	0	0	0	4.46		7.3	253.1	1.78	3.31	1.05
921	0	64	0	0	1	166		164	107		1	0	1	0	0	1	0	0	0	0	1	0	0	1	0	0	0	0	0	0	0	0	1	0	0	0	0	1	0	0	0	0	7		8.8		1.5	4.23	1.38
922	0	47	0	0	1	167	77	130	81	27.6095	0	0	0	0	0	0	0	0	0	0	0	0	0	0	0	0	0	0	0	0	0	0	0	0	0	0	0	0	0	0	0	0	8.99		7.1	207.6	1.71	4.73	1.01
923	0	64	1	0	1	166	74	202	104	26.8544	1	0	0	0	0	0	0	0	0	0	1	0	0	0	0	0	0	0	0	0	0	0	0	0	0	0	0	0	0	0	0	0	7.42		7.7	165	1.19	3.03	0.88
924	0	66	0	0	1	166		132	71		1	0	1	0	0	0	0	0	0	0	0	0	0	0	0	0	0	0	0	0	0	0	0	0	0	0	0	0	0	0	0	0	8.89		7.9		0.74	3.1	1.17
925	0	43	1	0	1	184	115	160	110	33.9674	1	1	1	1	0	1	0	0	0	0	1	0	0	1	0	0	0	0	1	0	0	0	1	0	0	0	0	0	0	0	0	0	12.02	16.07	9.9	225.5	4.78	3.51	0.97
926	0	48	1	0	1	170	93	142	88	32.1799	0	0	0	0	0	1	0	0	0	0	1	0	0	0	0	0	0	0	0	0	0	0	1	1	0	0	0	0	0	0	0	0	6.78	10.38	6	184.1	2.5	5.45	1.11
927	0	72	1	0	1	166	75.4	142	80	27.3625	1	0	1	0	0	0	0	0	0	0	0	0	0	1	0	0	0	0	0	0	0	0	0	0	0	0	0	0	0	0	0	0	13.35		11.2
928	0	86	1	0	1	180	78	150	80	24.0741	1	0	0	0	0	0	0	0	0	0	0	0	0	0	1	0	0	0	0	0	0	0	0	0	0	0	0	0	0	0	0	0	6.38		7.3	277	0.96	3.53	1.01
929	0	50	1	0	1	166	64.7	94	61	23.4795	0	0	1	0	0	0	0	0	0	0	0	0	0	1	1	0	0	0	0	0	0	0	0	0	0	0	0	0	0	0	0	0	10.96		12.4	335.1	2.04	5.14	1.29
930	0	71	1	0	1	181	77	129	75	23.5036	0	0	0	0	0	0	0	0	0	0	0	0	0	0	0	0	0	0	0	0	0	0	0	0	0	0	0	0	0	0	0	0	6.52		5.9	180.2	0.78	3.46	1.06
931	0	51	1	0	1	174	83	141	91	27.4145	0	0	0	0	0	0	0	0	0	0	0	0	0	0	0	0	0	0	0	0	0	0	0	0	0	0	0	0	0	0	0	0	5.31		6.9	168.2	1.37	2.88	0.81
932	0	45	1	0	1	166	81	143	91	29.3947	0	1	1	0	0	0	0	0	0	0	0	0	0	1	0	0	0	0	0	0	0	0	0	0	0	0	0	0	0	0	0	0	12.56		8.9	298	2.75	3.67	0.74
933	0	50	1	0	1	169	93	140	90	32.5619	1	0	0	0	0	0	0	0	0	0	1	0	0	0	0	0	0	0	0	0	0	0	0	1	0	0	0	0	0	0	0	0	5.73	7.96	5.9	169.7	0.92	4.47	1.13
934	0	70	1	0	1	172	85	158	70	28.7317	1	0	1	0	0	0	0	0	0	0	1	0	0	1	0	0	0	0	0	0	0	0	0	0	0	0	0	0	0	0	0	0	17.64		6.8		1.28	5.37	1.71
935	0	59	0	0	1	155	60	126	80	24.974	1	0	0	0	0	1	0	0	0	0	0	0	0	0	0	0	0	0	0	0	0	0	1	0	0	1	0	0	0	0	0	1	13.79		8.3		4.34	4.39	1
936	0	56	1	0	1	174	90	118	66	29.7265	1	0	1	0	0	1	0	0	0	0	0	0	0	0	0	0	0	0	1	0	0	0	0	0	0	0	0	0	0	0	0	0	6.94	12.7	7.6	147.1	1.03	4	0.81
937	0	66	0	0	1	162	60	145	81	22.8624	0	0	0	0	0	0	0	0	0	0	0	0	0	0	0	1	1	0	0	0	0	0	0	0	0	0	0	0	0	0	0	0	7.76		7.1		0.91	3.96	1.89
938	0	48	1	0	1	166	81.9	130	70	29.7213	1	0	1	0	0	1	0	0	0	0	0	0	0	0	0	0	0	0	1	0	0	0	0	0	0	0	0	0	0	0	0	0	8.76		7.2		2.77	5.32	1.33
939	0	72	0	0	1	166		130	60		1	0	0	0	0	0	0	0	0	0	0	0	0	0	0	0	0	0	0	0	0	0	0	0	0	0	0	0	0	0	0	0	5.9		6.8		0.69	3.42	1.74
940	0	51	1	0	1	171	79	110	70	27.0169	0	1	1	0	0	1	0	0	0	0	0	0	0	1	0	0	0	0	1	0	0	0	0	0	0	0	0	0	0	0	0	0	10.43		9.3	354.4	1.98	5.29	1.09
941	0	86	1	0	1	165	55	143	61	20.202	1	0	1	0	0	0	0	0	0	0	1	0	0	1	0	0	0	0	0	0	0	0	0	0	0	0	1	0	0	0	0	1	5.07		5.4
942	0	59	1	0	1	171	60	130	70	20.5191	1	0	1	0	0	0	0	0	0	0	0	0	0	0	0	0	0	0	1	0	0	0	0	0	0	0	0	0	0	0	0	0	7.35		8.4	189.6	1.89	5.45	1
943	0	47	1	0	1	166	79	163	76	28.6689	1	0	1	0	0	0	0	0	0	0	0	0	0	1	0	0	0	1	0	0	0	0	0	0	0	0	0	0	0	0	0	0	9.19		6.3		1.2	4.19	1.36
944	0	83	0	0	1	166	57	134	60	20.6852	1	0	1	0	0	0	0	0	0	0	0	0	0	1	0	0	0	1	0	0	0	0	0	0	0	0	0	0	0	0	0	0	6.3		6.6	222.4	0.87	4.85	1.53
945	0	63	0	0	1	160	62	146	83	24.2188	1	0	0	0	0	0	0	0	0	0	0	0	0	0	0	0	0	0	0	0	0	0	0	0	0	0	0	0	1	0	0	1	7.33	8.87	8.3	232.7	2.82	5.31	1.1
946	0	61	1	0	1	172	74.5	119	60	25.1825	1	1	1	0	0	0	0	0	0	0	0	0	0	1	1	1	0	0	0	0	0	0	0	0	0	0	0	0	0	0	0	0	16.23		11.6	304.9	0.98	5.34	1.47
947	0	54	1	1	1	166		134	90		1	0	1	0	0	1	0	1	0	0	0	0	0	0	0	0	0	0	0	0	0	0	1	0	0	0	0	0	0	0	0	0	7.28		7.2	264.3	2.51	3.8	0.98
948	0	71	0	0	1	166	68	151	82	24.677	1	0	0	0	0	0	0	0	0	0	0	0	0	1	0	1	0	1	0	0	0	0	0	0	0	0	0	0	0	0	0	0	11.85		6.3		1	4.83	1.62
949	0	59	0	0	1	156	50	186	80	20.5457	1	0	1	0	0	0	0	0	0	0	1	0	0	1	0	1	0	1	0	1	0	0	0	0	0	0	0	0	0	0	0	0	10.25		6.5	171.6	1.73	4.92	1.27
950	0	65	1	0	1	172	70	128	76	23.6614	1	0	1	1	0	0	0	1	0	1	0	0	0	0	0	0	0	0	0	0	0	0	1	0	0	0	0	0	0	0	0	0	5.83		6.6	246.4	0.63	3.69	1.14
951	0	78	0	0	1	166		180	88		1	1	1	0	0	0	0	0	0	0	1	0	0	1	0	1	0	1	0	1	0	0	0	0	0	0	0	0	0	0	0	0	8.23		6.4	132.3	0.52	5.65	1.25
952	0	65	0	0	1	167	55	114	64	19.721	0	0	1	0	0	0	0	0	0	0	1	0	0	1	0	0	0	0	0	0	1	0	1	0	0	0	0	0	0	0	0	1	7.48		6.3	182.7	0.63	3.7	1.49
953	0	60	0	0	1	159	72	146	71	28.4799	1	0	1	0	0	0	0	0	0	0	0	0	0	1	0	0	0	0	0	0	0	0	0	0	0	0	0	0	0	0	0	0	6.59		7.5	205.2	1.54	4.81	1.08
954	0	50	1	0	1	166		138	74		0	0	0	0	0	1	0	0	0	0	0	0	0	0	0	0	0	0	0	0	0	0	0	0	0	0	0	0	0	0	0	0	14.31		6.5		1.27	5.45	1.08
955	0	58	1	0	1	169	70	124	70	24.5089	0	1	1	0	0	0	0	0	0	0	0	0	0	0	0	0	0	0	0	0	0	0	1	0	0	1	0	0	0	0	0	0	8.51		8.4		1.76	5.55	0.85
956	0	62	0	0	1	166	75	205	97	27.2173	1	0	1	0	0	0	0	0	0	0	0	0	0	1	0	0	0	0	0	0	0	0	0	0	0	0	0	0	0	0	0	0	7.5		6.6		0.75	3.66	1.37
957	0	61	1	0	1	166	78	150	89	28.306	1	0	1	0	0	0	0	0	0	0	0	0	0	1	0	0	0	0	0	0	0	0	0	0	0	0	0	0	0	0	0	0	6.16		7.2		0.88	3.94	1.32
958	0	81	0	0	1	166	57	127	66	20.6852	1	1	1	0	0	0	0	0	0	0	0	0	0	1	0	0	0	0	0	0	0	0	0	0	0	0	0	0	0	0	0	0	13.83		9.5		4.12	4.92	0.47
959	0	63	0	0	1	158	60	140	78	24.0346	1	0	0	0	0	0	0	0	0	0	0	0	0	0	0	0	0	0	0	0	0	0	1	0	0	0	0	1	0	0	0	0	4.4		6.7		1.84	5.2	1.31
960	0	52	1	0	1	174	70	140	94	23.1206	1	0	0	0	0	0	0	0	0	0	0	0	0	0	0	0	0	0	0	0	0	0	0	0	0	1	0	0	0	0	0	1	7.71		6.4	254.1	1.1	4.46	1.34
961	0	74	1	0	1	174	70	140	80	23.1206	1	0	1	0	0	0	0	0	0	1	0	0	0	1	0	1	0	0	0	0	0	0	0	0	0	0	0	0	0	0	0	0	7.92	15.37	6.3	224.8	0.94	4.09	0.98
962	0	59	1	0	1	164	49	162	92	18.2183	1	0	0	0	0	0	0	0	0	0	1	0	0	0	0	0	0	0	0	0	0	0	0	1	0	0	0	0	0	0	0	0	8.24		8.3		0.97	4.56	2.46
963	0	59	1	0	1	175	79	130	80	25.7959	0	0	0	0	0	0	0	0	0	0	0	0	0	0	0	0	0	0	0	0	0	0	1	0	0	0	0	0	0	0	0	0	4.25	14.14	6.4		0.78	4.31	1.28
964	0	73	1	0	1	166	75	140	75	27.2173	0	0	0	0	0	1	0	1	0	0	0	0	0	0	0	0	0	1	0	0	0	0	1	0	0	0	0	0	0	0	0	0	5.93	13.15	6.2		1.69	5.25	0.86
965	0	58	1	0	1	177	88	115	71	28.089	1	1	1	0	0	1	0	0	0	1	0	0	1	1	0	0	0	0	0	0	0	0	1	0	0	0	0	0	0	0	0	0	7.09		6.2	224.5	0.78	4.62	1.26
966	0	46	1	0	1	175	94	140	85	30.6939	1	1	1	0	0	1	0	0	0	0	0	0	1	0	0	0	0	0	0	0	0	0	0	0	0	1	0	0	0	0	0	0	7.33		6.2	215.3	11.46	8.73	1.07
967	0	56	1	0	1	166	72.6	130	80	26.3463	0	0	0	0	0	1	0	0	0	0	0	0	0	0	0	0	0	0	0	0	0	0	0	0	0	0	0	0	0	0	0	0	7.77	13.16	8.1	226	2.45	4.47	0.8
968	0	69	1	0	1	172	65	140	90	21.9713	1	1	0	0	0	0	0	0	0	0	0	0	0	0	0	0	0	0	0	0	0	0	0	0	0	1	0	0	0	0	0	0	5.98	11.73	6.8	215.9	2.99	5.25	1.36
969	0	76	1	0	1	165	60	150	80	22.0386	1	0	1	1	0	1	0	0	0	1	0	0	1	0	0	0	0	0	1	0	0	0	1	0	0	0	0	0	0	0	0	0	12.17	14.78	10.7	252.1	0.92	5.15	2.21
970	0	67	0	0	1	165	58	135	70	21.3039	1	1	1	0	0	0	0	0	0	0	0	0	0	1	0	0	0	0	0	0	0	0	0	0	0	0	0	0	0	0	0	0	6.83		6.9	206.8	0.84	3.01	1.38
971	0	49	1	0	1	180	110	148	98	33.9506	1	0	1	0	0	1	0	0	0	0	0	0	0	0	0	0	0	0	0	0	0	0	0	0	0	1	0	0	0	0	0	0	9.26		6.5	230.2	3.85	5.43	1.01
972	0	74	0	0	1	159	85	155	95	33.6221	1	0	0	0	0	0	0	0	0	0	0	0	1	0	0	0	0	1	0	0	0	0	0	0	0	0	0	0	1	0	0	0	8.68		10.6	255.5	1.68	3.72	0.87
973	0	64	0	0	1	166		118	59		0	0	1	0	0	0	0	0	0	0	0	0	0	0	0	0	0	1	0	0	0	0	1	0	0	0	0	0	0	0	0	0	7.22		6.5		1.59	5.2	1.26
974	0	41	1	0	1	173	82	120	70	27.3982	0	1	0	0	0	1	0	0	0	0	1	0	0	0	0	0	0	0	0	0	0	0	0	0	0	0	0	0	0	0	0	0	11.46		8.1	294.3	2.06	5.62	1.13
975	0	56	1	0	1	176	83	148	90	26.7949	1	0	0	1	0	1	0	0	0	1	1	0	0	0	0	0	0	0	0	0	0	0	1	0	0	1	0	0	0	0	0	0	4.89		5.9	131.3	1.77	4.12	0.87
976	0	55	1	0	1	166	71	122	79	25.7657	1	1	1	0	0	0	0	0	0	0	0	0	0	1	1	1	0	0	0	0	0	0	0	0	0	0	0	0	0	0	0	0	4.51		6.1	190.3	1.55	2.76	0.74
977	0	47	1	0	1	171	77	120	85	26.3329	0	0	1	0	0	0	0	0	0	0	1	0	0	0	0	0	0	0	0	0	0	0	0	0	0	0	0	0	0	0	0	0	5.81	7.77	6.7	188.9	1.88	4.26	0.83
978	0	61	0	0	1	160	70	132	63	27.3438	1	0	0	0	0	0	0	0	0	0	1	0	0	0	0	1	0	1	0	1	0	0	0	0	0	0	0	0	0	0	0	0	9.29		7.6		2.54	4.91	0.78
979	0	55	0	0	1	158	75	140	90	30.0433	0	0	1	0	0	1	0	0	0	0	0	0	1	1	0	0	0	0	0	0	0	0	1	1	0	0	0	0	0	0	0	0	4.52	12.02	5.9	169.4	1.78	3.08	1.15
980	0	61	0	0	1	166	77	117	77	27.9431	0	0	0	0	0	0	0	0	0	0	0	0	0	0	0	0	0	0	0	0	0	0	0	0	0	0	0	0	0	0	0	0	5.77		6.3	174.3	3.76	4.83	0.76
981	0	47	1	0	1	177	88	138	82	28.089	0	1	0	0	0	1	0	0	0	0	0	0	0	0	0	0	0	0	0	0	0	0	0	0	0	0	0	0	0	0	0	0	5.76		6		1	5.08	1.02
982	0	55	1	0	1	166		135	89		1	1	0	0	0	0	0	0	0	0	0	0	0	0	0	0	0	0	0	0	0	0	1	0	0	0	0	0	0	0	0	0	12.79		9.1		7.61	7.75	1.21
983	0	45	1	0	1	166		113	77		1	1	1	0	0	0	0	0	0	0	1	0	0	0	0	0	0	0	0	0	0	0	0	1	0	0	0	0	0	0	0	1	11.43		9.4		2.51	7.29	1.2
984	0	33	1	0	1	166	95.6	135	78	34.693	1	1	1	0	0	0	0	1	0	0	0	0	0	1	0	0	0	0	0	0	0	0	0	0	0	0	0	0	0	0	0	0	15.26		11.7		4.84	6	0.89
985	0	79	0	0	1	160	65	150	80	25.3906	1	0	0	0	0	0	0	0	0	0	0	0	0	0	0	0	0	0	0	0	0	0	0	0	0	0	0	1	0	0	0	1	8.85		7.6	237.1	4.41	4.91	0.74
986	0	51	0	0	1	155	62	112	72	25.8065	0	0	0	0	0	0	0	0	0	0	0	0	0	0	0	0	0	0	0	0	0	0	0	0	0	0	0	0	0	0	0	0	16.73		9.2	245.7	0.88	2.97	0.94
987	0	60	0	0	1	150	65	135	72	28.8889	1	1	1	0	1	0	0	0	0	0	0	0	0	1	0	0	0	0	0	0	0	0	0	0	0	0	0	0	0	0	0	0	15.21		7.9		2.2	4.94	1.57
988	0	66	1	0	1	165	55	131	71	20.202	1	0	0	0	0	0	0	0	0	1	1	0	0	0	0	0	0	1	0	0	0	0	1	0	0	0	0	0	0	1	0	1	5.9		10.5		0.71	2.95	0.93
989	0	40	0	0	1	166		111	70		0	0	0	0	0	0	0	0	0	1	0	0	0	0	0	0	0	0	0	0	0	0	0	1	0	0	0	0	0	0	0	0	5.97		6.1		1.15	4.19	1.05
990	0	55	1	0	1	170	75	130	80	25.9516	1	1	1	0	0	1	0	1	0	0	0	0	0	0	0	0	0	0	0	0	0	0	1	0	0	1	0	0	0	0	0	0	4.78		6.1		2.01	5.01	1.31
991	0	62	1	0	1	166		133	71		1	0	1	0	0	0	0	0	0	0	0	0	0	1	0	0	0	1	0	0	0	0	1	0	0	1	0	0	0	0	0	0	6.95		7.8		1.06	4.62	1.28
992	0	69	0	0	1	166	43	117	60	15.6046	0	0	1	0	0	0	0	0	0	0	0	0	0	1	0	0	0	0	0	0	0	0	0	0	0	0	0	0	0	0	0	0	7.83		7.2		1.12	2.3	1.02
993	0	58	1	0	1	166		124	81		1	0	1	0	0	1	0	1	0	0	0	0	0	1	0	0	0	0	0	0	0	0	0	0	0	1	0	0	0	0	0	1	6.85		7		1.87	5.52	1.18
994	0	65	1	0	1	168	83	137	75	29.4076	1	0	0	0	0	1	1	1	0	0	0	0	0	0	0	0	0	0	0	0	0	0	0	0	0	1	0	0	0	0	0	1	5.61		6.7	235.9	1.14	4.03	1.1
995	0	48	0	0	1	160	77.5	97	64	30.2734	0	0	1	0	0	0	0	0	0	0	0	0	0	1	0	0	0	1	0	0	1	0	0	0	0	0	0	0	0	0	0	0	4.21		7.3		2.08	4.42	0.83
996	0	52	1	1	1	169	66.4	152	89	23.2485	1	0	0	0	0	0	1	1	0	0	0	0	0	0	0	0	0	0	0	0	0	0	0	0	0	1	0	0	0	1	0	1	11.66		9.3	385.7	1.29	3.24	1.06
997	0	65	1	0	1	170	70	128	74	24.2215	0	0	0	0	0	0	1	1	0	1	0	0	0	0	0	0	0	0	0	0	0	0	0	0	0	1	0	0	0	0	0	0	6.42		6.8	265.6	1.14	3.17	1.4
998	0	57	1	0	1	186	109	114	72	31.5065	1	0	1	0	0	0	0	0	0	0	0	0	0	0	0	0	0	0	0	1	0	0	1	0	0	0	0	0	0	0	0	0	5.51		5.2
999	0	72	1	0	1	174	78	155	62	25.763	1	0	1	0	0	0	0	0	0	0	0	0	0	1	0	0	1	0	0	0	0	0	0	0	0	0	0	0	0	0	0	0	19.48		11.4		1.82	4.63	0.91
1000	0	58	1	0	1	169	75	140	90	26.2596	1	0	1	0	0	0	0	0	0	0	0	0	0	1	0	0	0	0	0	0	0	0	0	0	0	0	0	0	0	0	0	0	8.23		7.8		1.45	4.56	1.29
[truncated: 32 more columns]
